# Supplementary material for: Structural complexity of simple Fe2O3 at high pressures and temperatures
Source: Nat Commun. 2016 Feb 11;7:10661. doi: 10.1038/ncomms10661 (PMC4753252; doi:10.1038/ncomms10661)
Supplement: Supplementary Data 2 — Crystallographic information file of η-Fe2O3 at 74 GPa [file ncomms10661-s3.cif]

data_eta-Fe2O3_75.1GPa

_publ_requested_journal          'Nature Communications'

_publ_contact_author_name        'Elena Bykova'
_publ_contact_author_address     
;Bavarian Research Institute of Experimental Geochemistry and Geophysics, 
University of Bayreuth, Universitaetsstrasse 30
Bayreuth, D-95440
Germany
;
_publ_contact_author_email       knilav@gmail.com
_publ_contact_author_phone       49(0)921553729
_publ_contact_author_fax         49(0)921553770
loop_
_publ_author_name
_publ_author_address
'Bykova, Elena'
;Bavarian Research Institute of Experimental Geochemistry and Geophysics, 
University of Bayreuth, Universitaetsstrasse 30
Bayreuth, D-95440
Germany
;
'Dubrovinskaia, N.'
;Laboratory of Crystallography 
Material Physics and Technology at Extreme Conditions, University of Bayreuth
Universitaetsstrasse 30
Bayreuth, D-95440
Germany
;
'Dubrovinsky, L.'
;Bavarian Research Institute of Experimental Geochemistry and Geophysics, 
University of Bayreuth
Universitaetsstrasse 30
Bayreuth, D-95440
Germany
;
'Bykov, M.'
;Laboratory of Crystallography, University of Bayreuth 
Universitaetsstrasse 30
Bayreuth, D-95440
Germany
;
'McCammon C.'
;Bavarian Research Institute of Experimental Geochemistry and Geophysics, 
University of Bayreuth
Universitaetsstrasse 30
Bayreuth, D-95440
Germany
;
'Ovsyannikov S.V.'
;Bavarian Research Institute of Experimental Geochemistry and Geophysics, 
University of Bayreuth
Universitaetsstrasse 30
Bayreuth, D-95440
Germany
;
'Liermann, H.-P.'
;P02.2 Extreme Conditions Beamline, Deutsches Elektronen-Synchrotron
Notkestra\&se 85,
Hamburg, D-22607
Germany
;
'Kupenko I.'
;Nuclear Resonance Group, 
European Synchrotron Radiation Facility, 
BP 220, Grenoble F-38043, 
France
;
'Chumakov A.I.'
;Nuclear Resonance Group, 
European Synchrotron Radiation Facility, 
BP 220, Grenoble F-38043, 
France
;
'R\"uffer R.'
;Nuclear Resonance Group, 
European Synchrotron Radiation Facility, 
BP 220, Grenoble F-38043, 
France
;
'Hanfland M.'
;European Synchrotron Radiation Facility, 
BP 220, Grenoble F-38043, 
France
;
'Prakapenka, V.'
;Center for Advanced Radiation Sources, University of Chicago, 
Argonne National Laboratory, Building 434A, 9700 South Cass Ave
Argonne, IL 60437
USA
;

 
_audit_creation_method            'SHELXL-2014/7'
_shelx_SHELXL_version_number      '2014/7'
_chemical_name_systematic        'iron(III) oxide'
_chemical_name_common            eta-Fe2O3
_chemical_formula_moiety         'Fe2 O3'
_chemical_formula_sum            'Fe2 O3'
_chemical_compound_source        'high-pressure high-temperature synthesis'
_chemical_formula_weight         159.70

_diffrn_ambient_temperature       296(2)
_diffrn_ambient_pressure          75100000  
loop_
 _atom_type_symbol
 _atom_type_description
 _atom_type_scat_dispersion_real
 _atom_type_scat_dispersion_imag
 _atom_type_scat_source
 'O'  'O'  -0.0001   0.0011
 'International Tables Vol C Tables 4.2.6.8 and 6.1.1.4'
 'Fe'  'Fe'   0.1387   0.2029
 'International Tables Vol C Tables 4.2.6.8 and 6.1.1.4'
 
_space_group_crystal_system       orthorhombic
_space_group_IT_number            63
_space_group_name_H-M_alt         'C m c m'
_space_group_name_Hall            '-C 2c 2'
 
_shelx_space_group_comment
;
The symmetry employed for this shelxl refinement is uniquely defined
by the following loop, which should always be used as a source of
symmetry information in preference to the above space-group names.
They are only intended as comments.
;
 
loop_
 _space_group_symop_operation_xyz
 'x, y, z'
 '-x, -y, z+1/2'
 'x, -y, -z'
 '-x, y, -z+1/2'
 'x+1/2, y+1/2, z'
 '-x+1/2, -y+1/2, z+1/2'
 'x+1/2, -y+1/2, -z'
 '-x+1/2, y+1/2, -z+1/2'
 '-x, -y, -z'
 'x, y, -z-1/2'
 '-x, y, z'
 'x, -y, z-1/2'
 '-x+1/2, -y+1/2, -z'
 'x+1/2, y+1/2, -z-1/2'
 '-x+1/2, y+1/2, z'
 'x+1/2, -y+1/2, z-1/2'
 
_cell_length_a                    2.6393(7)
_cell_length_b                    8.5177(15)
_cell_length_c                    6.358(2)
_cell_angle_alpha                 90
_cell_angle_beta                  90
_cell_angle_gamma                 90
_cell_volume                      142.93(7)
_cell_formula_units_Z             4
_cell_measurement_temperature     296(2)
_cell_measurement_reflns_used     44
_cell_measurement_theta_min       3.7590
_cell_measurement_theta_max       10.9690 
_exptl_crystal_description        prism
_exptl_crystal_colour            'dark red'
_exptl_crystal_density_meas       ?
_exptl_crystal_density_method     ?
_exptl_crystal_density_diffrn     7.422          
_exptl_crystal_F_000              304
_exptl_transmission_factor_min    ?
_exptl_transmission_factor_max    ?
_exptl_crystal_size_max           0.030
_exptl_crystal_size_mid           0.020
_exptl_crystal_size_min           0.005
_exptl_absorpt_coefficient_mu     2.378
_shelx_estimated_absorpt_T_min    0.932
_shelx_estimated_absorpt_T_max    0.988
_exptl_absorpt_correction_type    none 
_exptl_absorpt_correction_T_min   ?
_exptl_absorpt_correction_T_max   ?
_exptl_absorpt_process_details    ?
_diffrn_radiation_probe          x-ray
_diffrn_radiation_type           synchrotron
_diffrn_radiation_wavelength     0.33440
_diffrn_source                   synchrotron
_diffrn_source_type              'APS, GSECARS, Beamline 13 IDD'
_diffrn_radiation_monochromator  graphite
_diffrn_measurement_device_type  
;
MAR-CrysAlisPro-abstract goniometer: imported MAR images
;
_diffrn_measurement_method       '\w scans' 
_diffrn_detector_area_resol_mean  ?
_diffrn_reflns_number             81
_diffrn_reflns_av_unetI/netI      0.0351
_diffrn_reflns_av_R_equivalents   0.0372
_diffrn_reflns_limit_h_min        -2
_diffrn_reflns_limit_h_max        2
_diffrn_reflns_limit_k_min        -9
_diffrn_reflns_limit_k_max        9
_diffrn_reflns_limit_l_min        -5
_diffrn_reflns_limit_l_max        5
_diffrn_reflns_theta_min          3.763
_diffrn_reflns_theta_max          10.960
_diffrn_reflns_theta_full         10.960
_diffrn_measured_fraction_theta_max   0.622
_diffrn_measured_fraction_theta_full  0.616
_diffrn_reflns_Laue_measured_fraction_max    0.622
_diffrn_reflns_Laue_measured_fraction_full   0.616
_diffrn_reflns_point_group_measured_fraction_max   0.622
_diffrn_reflns_point_group_measured_fraction_full  0.616
_reflns_number_total              46
_reflns_number_gt                 41
_reflns_threshold_expression      'I > 2\s(I)'
_reflns_Friedel_coverage          0.000
_reflns_Friedel_fraction_max      .
_reflns_Friedel_fraction_full     .
 
_reflns_special_details
;
 Reflections were merged by SHELXL according to the crystal
 class for the calculation of statistics and refinement.
 
 _reflns_Friedel_fraction is defined as the number of unique
 Friedel pairs measured divided by the number that would be
 possible theoretically, ignoring centric projections and
 systematic absences.
;
 
_computing_data_collection       
;
CrysAlisPro, Agilent Technologies,
Version 1.171.37.31 (release 14-01-2014 CrysAlis171 .NET)
(compiled Jan 14 2014,18:38:05)
;
_computing_cell_refinement       
;
CrysAlisPro, Agilent Technologies,
Version 1.171.37.31 (release 14-01-2014 CrysAlis171 .NET)
(compiled Jan 14 2014,18:38:05)
;
_computing_data_reduction        
;
CrysAlisPro, Agilent Technologies,
Version 1.171.37.31 (release 14-01-2014 CrysAlis171 .NET)
(compiled Jan 14 2014,18:38:05)
;

_computing_structure_solution     'SHELXS-97 (Sheldrick, 1990)' 
_computing_structure_refinement 'SHELXL-2014/7 (Sheldrick, 2014)'
_computing_molecular_graphics     ?
_computing_publication_material   ?
_refine_special_details           ?
_refine_ls_structure_factor_coef  Fsqd
_refine_ls_matrix_type            full
_refine_ls_weighting_scheme       calc
_refine_ls_weighting_details
'w=1/[\s^2^(Fo^2^)+(0.1638P)^2^] where P=(Fo^2^+2Fc^2^)/3'
_atom_sites_solution_primary      direct
_atom_sites_solution_secondary    difmap
_refine_ls_extinction_method      none
_refine_ls_extinction_coef        .
_refine_ls_number_reflns          46
_refine_ls_number_parameters      9
_refine_ls_number_restraints      0
_refine_ls_R_factor_all           0.0909
_refine_ls_R_factor_gt            0.0860
_refine_ls_wR_factor_ref          0.2132
_refine_ls_wR_factor_gt           0.2101
_refine_ls_goodness_of_fit_ref    1.173
_refine_ls_restrained_S_all       1.173
_refine_ls_shift/su_max           0.000
_refine_ls_shift/su_mean          0.000
 
loop_
 _atom_site_label
 _atom_site_type_symbol
 _atom_site_fract_x
 _atom_site_fract_y
 _atom_site_fract_z
 _atom_site_U_iso_or_equiv
 _atom_site_adp_type
 _atom_site_occupancy
 _atom_site_site_symmetry_order  
 _atom_site_calc_flag
 _atom_site_refinement_flags_posn
 _atom_site_refinement_flags_adp
 _atom_site_refinement_flags_occupancy
 _atom_site_disorder_assembly
 _atom_site_disorder_group
Fe1 Fe 0.0000 0.0000 0.0000 0.012(3) Uiso 1 4 d S . P . .
O1 O 0.5000 0.4102(19) 0.2500 0.007(5) Uiso 1 4 d S . P . .
Fe2 Fe 0.0000 0.2455(4) 0.2500 0.011(3) Uiso 1 4 d S . P . .
O2 O 0.5000 0.1441(18) 0.055(3) 0.016(4) Uiso 1 2 d S . P . .
 
_geom_special_details
;
 All esds (except the esd in the dihedral angle between two l.s. planes)
 are estimated using the full covariance matrix.  The cell esds are taken
 into account individually in the estimation of esds in distances, angles
 and torsion angles; correlations between esds in cell parameters are only
 used when they are defined by crystal symmetry.  An approximate (isotropic)
 treatment of cell esds is used for estimating esds involving l.s. planes.
;
 
loop_
 _geom_bond_atom_site_label_1
 _geom_bond_atom_site_label_2
 _geom_bond_distance
 _geom_bond_site_symmetry_2
 _geom_bond_publ_flag
Fe1 O1 1.764(7) 13 ?
Fe1 O1 1.764(7) 5_445 ?
Fe1 O2 1.835(9) 9 ?
Fe1 O2 1.835(9) 9_655 ?
Fe1 O2 1.835(9) 1_455 ?
Fe1 O2 1.835(9) . ?
Fe1 Fe2 2.627(3) . ?
Fe1 Fe2 2.627(3) 9 ?
Fe1 Fe1 2.6393(7) 1_655 ?
Fe1 Fe1 2.6393(7) 1_455 ?
O1 Fe1 1.764(7) 6 ?
O1 Fe1 1.764(7) 5 ?
O1 Fe2 1.926(13) 1_655 ?
O1 Fe2 1.926(13) . ?
Fe2 O1 1.926(13) 1_455 ?
Fe2 O2 2.007(13) 1_455 ?
Fe2 O2 2.007(13) 10_556 ?
Fe2 O2 2.007(13) 10_456 ?
Fe2 O2 2.007(13) . ?
Fe2 O2 2.15(2) 6 ?
Fe2 O2 2.15(2) 13 ?
Fe2 Fe1 2.627(3) 2 ?
Fe2 Fe2 2.6393(7) 1_655 ?
Fe2 Fe2 2.6393(7) 1_455 ?
O2 Fe1 1.835(9) 1_655 ?
O2 Fe2 2.007(13) 1_655 ?
O2 Fe2 2.15(2) 13 ?
 
loop_
 _geom_angle_atom_site_label_1
 _geom_angle_atom_site_label_2
 _geom_angle_atom_site_label_3
 _geom_angle
 _geom_angle_site_symmetry_1
 _geom_angle_site_symmetry_3
 _geom_angle_publ_flag
O1 Fe1 O1 180.0(10) 13 5_445 ?
O1 Fe1 O2 96.8(7) 13 9 ?
O1 Fe1 O2 83.2(7) 5_445 9 ?
O1 Fe1 O2 96.8(7) 13 9_655 ?
O1 Fe1 O2 83.2(7) 5_445 9_655 ?
O2 Fe1 O2 91.9(6) 9 9_655 ?
O1 Fe1 O2 83.2(7) 13 1_455 ?
O1 Fe1 O2 96.8(7) 5_445 1_455 ?
O2 Fe1 O2 88.1(6) 9 1_455 ?
O2 Fe1 O2 180.0(12) 9_655 1_455 ?
O1 Fe1 O2 83.2(7) 13 . ?
O1 Fe1 O2 96.8(7) 5_445 . ?
O2 Fe1 O2 180.0 9 . ?
O2 Fe1 O2 88.1(6) 9_655 . ?
O2 Fe1 O2 91.9(6) 1_455 . ?
O1 Fe1 Fe2 101.5(5) 13 . ?
O1 Fe1 Fe2 78.5(5) 5_445 . ?
O2 Fe1 Fe2 130.3(4) 9 . ?
O2 Fe1 Fe2 130.3(4) 9_655 . ?
O2 Fe1 Fe2 49.7(4) 1_455 . ?
O2 Fe1 Fe2 49.7(4) . . ?
O1 Fe1 Fe2 78.5(5) 13 9 ?
O1 Fe1 Fe2 101.5(5) 5_445 9 ?
O2 Fe1 Fe2 49.7(4) 9 9 ?
O2 Fe1 Fe2 49.7(4) 9_655 9 ?
O2 Fe1 Fe2 130.3(4) 1_455 9 ?
O2 Fe1 Fe2 130.3(4) . 9 ?
Fe2 Fe1 Fe2 180.0 . 9 ?
O1 Fe1 Fe1 90.0 13 1_655 ?
O1 Fe1 Fe1 90.0 5_445 1_655 ?
O2 Fe1 Fe1 136.0(3) 9 1_655 ?
O2 Fe1 Fe1 44.0(3) 9_655 1_655 ?
O2 Fe1 Fe1 136.0(3) 1_455 1_655 ?
O2 Fe1 Fe1 44.0(3) . 1_655 ?
Fe2 Fe1 Fe1 90.0 . 1_655 ?
Fe2 Fe1 Fe1 90.0 9 1_655 ?
O1 Fe1 Fe1 90.0 13 1_455 ?
O1 Fe1 Fe1 90.0 5_445 1_455 ?
O2 Fe1 Fe1 44.0(3) 9 1_455 ?
O2 Fe1 Fe1 136.0(3) 9_655 1_455 ?
O2 Fe1 Fe1 44.0(3) 1_455 1_455 ?
O2 Fe1 Fe1 136.0(3) . 1_455 ?
Fe2 Fe1 Fe1 90.0 . 1_455 ?
Fe2 Fe1 Fe1 90.0 9 1_455 ?
Fe1 Fe1 Fe1 180.0 1_655 1_455 ?
Fe1 O1 Fe1 128.6(10) 6 5 ?
Fe1 O1 Fe2 108.4(2) 6 1_655 ?
Fe1 O1 Fe2 108.4(2) 5 1_655 ?
Fe1 O1 Fe2 108.4(2) 6 . ?
Fe1 O1 Fe2 108.4(2) 5 . ?
Fe2 O1 Fe2 86.5(7) 1_655 . ?
O1 Fe2 O1 86.5(7) . 1_455 ?
O1 Fe2 O2 139.8(6) . 1_455 ?
O1 Fe2 O2 82.1(3) 1_455 1_455 ?
O1 Fe2 O2 82.1(3) . 10_556 ?
O1 Fe2 O2 139.8(6) 1_455 10_556 ?
O2 Fe2 O2 129.0(10) 1_455 10_556 ?
O1 Fe2 O2 139.8(6) . 10_456 ?
O1 Fe2 O2 82.1(3) 1_455 10_456 ?
O2 Fe2 O2 76.4(11) 1_455 10_456 ?
O2 Fe2 O2 82.2(6) 10_556 10_456 ?
O1 Fe2 O2 82.1(3) . . ?
O1 Fe2 O2 139.8(6) 1_455 . ?
O2 Fe2 O2 82.2(6) 1_455 . ?
O2 Fe2 O2 76.4(11) 10_556 . ?
O2 Fe2 O2 129.0(10) 10_456 . ?
O1 Fe2 O2 71.5(2) . 6 ?
O1 Fe2 O2 71.5(2) 1_455 6 ?
O2 Fe2 O2 138.1(4) 1_455 6 ?
O2 Fe2 O2 68.4(7) 10_556 6 ?
O2 Fe2 O2 68.4(7) 10_456 6 ?
O2 Fe2 O2 138.1(4) . 6 ?
O1 Fe2 O2 71.5(2) . 13 ?
O1 Fe2 O2 71.5(2) 1_455 13 ?
O2 Fe2 O2 68.4(7) 1_455 13 ?
O2 Fe2 O2 138.1(4) 10_556 13 ?
O2 Fe2 O2 138.1(4) 10_456 13 ?
O2 Fe2 O2 68.4(7) . 13 ?
O2 Fe2 O2 128.2(7) 6 13 ?
O1 Fe2 Fe1 125.4(2) . . ?
O1 Fe2 Fe1 125.4(2) 1_455 . ?
O2 Fe2 Fe1 44.2(3) 1_455 . ?
O2 Fe2 Fe1 91.8(6) 10_556 . ?
O2 Fe2 Fe1 91.8(6) 10_456 . ?
O2 Fe2 Fe1 44.2(3) . . ?
O2 Fe2 Fe1 153.1(3) 6 . ?
O2 Fe2 Fe1 78.6(3) 13 . ?
O1 Fe2 Fe1 125.4(2) . 2 ?
O1 Fe2 Fe1 125.4(2) 1_455 2 ?
O2 Fe2 Fe1 91.8(6) 1_455 2 ?
O2 Fe2 Fe1 44.2(3) 10_556 2 ?
O2 Fe2 Fe1 44.2(3) 10_456 2 ?
O2 Fe2 Fe1 91.8(6) . 2 ?
O2 Fe2 Fe1 78.6(3) 6 2 ?
O2 Fe2 Fe1 153.1(3) 13 2 ?
Fe1 Fe2 Fe1 74.47(8) . 2 ?
O1 Fe2 Fe2 46.7(4) . 1_655 ?
O1 Fe2 Fe2 133.3(4) 1_455 1_655 ?
O2 Fe2 Fe2 131.1(3) 1_455 1_655 ?
O2 Fe2 Fe2 48.9(3) 10_556 1_655 ?
O2 Fe2 Fe2 131.1(3) 10_456 1_655 ?
O2 Fe2 Fe2 48.9(3) . 1_655 ?
O2 Fe2 Fe2 90.000(1) 6 1_655 ?
O2 Fe2 Fe2 90.000(1) 13 1_655 ?
Fe1 Fe2 Fe2 90.0 . 1_655 ?
Fe1 Fe2 Fe2 90.0 2 1_655 ?
O1 Fe2 Fe2 133.3(4) . 1_455 ?
O1 Fe2 Fe2 46.7(4) 1_455 1_455 ?
O2 Fe2 Fe2 48.9(3) 1_455 1_455 ?
O2 Fe2 Fe2 131.1(3) 10_556 1_455 ?
O2 Fe2 Fe2 48.9(3) 10_456 1_455 ?
O2 Fe2 Fe2 131.1(3) . 1_455 ?
O2 Fe2 Fe2 90.000(2) 6 1_455 ?
O2 Fe2 Fe2 90.000(1) 13 1_455 ?
Fe1 Fe2 Fe2 90.0 . 1_455 ?
Fe1 Fe2 Fe2 90.0 2 1_455 ?
Fe2 Fe2 Fe2 180.0 1_655 1_455 ?
Fe1 O2 Fe1 91.9(6) . 1_655 ?
Fe1 O2 Fe2 86.1(3) . . ?
Fe1 O2 Fe2 151.4(13) 1_655 . ?
Fe1 O2 Fe2 151.4(13) . 1_655 ?
Fe1 O2 Fe2 86.1(3) 1_655 1_655 ?
Fe2 O2 Fe2 82.2(6) . 1_655 ?
Fe1 O2 Fe2 96.9(7) . 13 ?
Fe1 O2 Fe2 96.9(7) 1_655 13 ?
Fe2 O2 Fe2 111.6(7) . 13 ?
Fe2 O2 Fe2 111.6(7) 1_655 13 ?
 
_refine_diff_density_max    1.730
_refine_diff_density_min   -2.432
_refine_diff_density_rms    0.688

_shelx_res_file
;

    test.res created by SHELXL-2014/7

TITL Fe2O3_250um_p1 in Cmcm
CELL 0.33440 2.6393 8.5177 6.3578 90.000 90.000 90.000
ZERR 4.0000 0.0007 0.0015 0.0023 0.000 0.000 0.000
LATT 7
SYMM -X, -Y, 0.5+Z
SYMM X, -Y, -Z
SYMM -X, Y, 0.5-Z
SFAC O FE
DISP        Fe    0.13872    0.20289       413.35
DISP        O    -0.00011    0.00113         7.70
UNIT 12 8
MERG 2
FMAP 2
GRID
PLAN 20
TEMP 23
SIZE 0.03 0.02 0.005
OMIT    2 4 0
OMIT    1 5 4
L.S. 10
ACTA
WGHT    0.163800
FVAR       7.02124
FE1   2    0.000000    0.000000    0.000000    10.25000    0.01227
O1    1    0.500000    0.410172    0.250000    10.25000    0.00730
FE2   2    0.000000    0.245516    0.250000    10.25000    0.01100
O2    1    0.500000    0.144059    0.054856    10.50000    0.01648
HKLF 4

REM  Fe2O3_250um_p1 in Cmcm
REM R1 =  0.0860 for      41 Fo > 4sig(Fo)  and  0.0909 for all      46 data
REM      9 parameters refined using      0 restraints

END

WGHT      0.1638      0.0000

REM Highest difference peak  1.730,  deepest hole -2.432,  1-sigma level  0.688
Q1    1   0.5000  0.0393  0.2500  10.25000  0.05    1.73
Q2    1   0.5000  0.1700  0.0126  10.50000  0.05    1.56
Q3    1   0.0000  0.4195  0.2500  10.25000  0.05    1.38
Q4    1   0.0000  0.2381  0.3632  10.50000  0.05    1.35
Q5    1   0.0000 -0.0159 -0.1178  10.50000  0.05    1.33
Q6    1   0.5000  0.3742  0.3892  10.50000  0.05    1.00
Q7    1   0.5000  0.3218  0.2500  10.25000  0.05    0.75
;
_shelx_res_checksum   52486

_shelx_hkl_file
;
   0   2  -2 551834. 13392.2   1
   0  -4   1 44325.4 1753.86   1
   0   4  -2 5357.63 609.801   1
   0  -4   2 7169.50 949.596   1
   0   4  -3 2487.09 439.163   1
   0   4  -4 352737. 9696.60   1
   0  -6   1 2695.35 892.911   1
   0  -6   2 860111. 10720.5   1
   0   6  -3 28817.6 1985.93   1
   0  -6   3 19024.9 2018.35   1
   0   6  -4 1988.74 604.730   1
   0   6  -5 85.5673 247.328   1
   0  -8   2 3124.31 995.340   1
   0  -8   3 4883.36 1038.80   1
   0   8  -4 161802. 5606.64   1
   0  -8   4 143501. 10861.6   1
   1  -1  -1 134062. 11385.7   1
  -1   1   1 144216. 6683.00   1
  -1   1   2 59487.9 2154.21   1
   1  -1  -2 49904.7 2734.85   1
  -1   1   3 273592. 5012.34   1
   1  -1  -3 285555. 5143.53   1
   1   1  -4 134098. 3317.09   1
   1  -1  -4 137743. 3385.18   1
   1   1  -5 26888.1 1522.98   1
  -1   3  -1 476422. 18424.8   1
  -1   3   1 465147. 7490.10   1
   1  -3  -1 468205. 10166.7   1
   1  -3  -2 489340. 8279.61   1
  -1   3   2 483551. 7779.73   1
   1  -3  -3 144497. 4136.36   1
   1  -5   0 203804. 8063.82   1
  -1   5   0 200102. 7130.06   1
  -1   5  -1 221372. 6710.62   1
   1  -5   1 223463. 13322.9   1
  -1   5   2 163535. 5634.16   1
   1  -5  -2 169817. 6860.00   1
  -1   5  -3 28380.7 3875.35   1
  -1  -5   4 29081.1 1289.17   1
  -1   5  -4 37436.5 5470.26   1
   1  -7   1 74006.1 5156.25   1
  -1   7  -1 68241.4 3404.19   1
  -1   7   1 64155.6 3866.08   1
   1  -7  -1 65809.7 4028.17   1
   1  -7   2 68659.4 7818.61   1
  -1   7  -2 113250. 4845.29   1
  -1   7  -3 70274.4 3954.71   1
  -1   7  -4 20542.1 2274.37   1
  -1  -7   4 10959.5 1043.55   1
   1  -9   0 112090. 6615.48   1
  -1   9   0 99516.2 5685.32   1
  -1   9  -1 58920.5 4166.19   1
   1  -9   1 60904.0 5611.22   1
  -2   0   2 576.895 996.991   1
  -2   0   3-16.6304 247.647   1
  -2   0   4 353155. 7038.59   1
  -2   0   5 224.952 182.128   1
  -2   2   1 1721.50 1428.29   1
  -2   2   2 338354. 10513.5   1
  -2   2   3 20323.1 2027.46   1
   2  -2  -3 17316.5 6251.55   1
  -2  -2   4-346.459 276.393   1
  -2   2   4 529.549 246.040   1
  -2  -2   5 922.983 244.629   1
  -2   2   5 1560.90 520.004   1
  -2   4   0 388865. 19899.8   1
  -2   4   1 7579.13 1602.09   1
   2  -4  -1 7469.52 4967.15   1
  -2   4  -1 7643.29 3722.25   1
   2  -4  -2 389.142 1543.51   1
  -2   4  -2 3021.55 2142.18   1
  -2   4   2 1890.50 732.477   1
   2  -4  -3 929.157 1319.82   1
  -2   4   3 924.353 318.755   1
  -2   4   4 172141. 6385.39   1
   2  -4  -4 137688. 8276.56   1
   2  -6   0 6016.01 5055.46   1
  -2   6   0 532.358 495.837   1
  -2   6  -1 1370.18 1045.84   1
  -2   6   1 802.925 258.977   1
   2  -6  -1 1582.80 2303.44   1
  -2   6  -2 329938. 14267.4   1
  -2   6   2 306667. 8433.98   1
   2  -6  -2 287409. 17657.4   1
   2  -6  -3 9572.81 2921.64   1
  -2   6   3 10411.4 1801.54   1
   0   0   0    0.00    0.00   0
TITL Fe2O3_250um_p1 in Cmcm
REM Cmcm (#63 in standard setting)
CELL 0.33440   2.639301   8.517726   6.357750  90.0000  90.0000  90.0000
ZERR    2.00   0.000747   0.001490   0.002333   0.0000   0.0000   0.0000
LATT  7
SYMM -x,-y, z+1/2
SYMM -x, y,-z+1/2
SYMM  x,-y,-z
SFAC O Fe
UNIT 6.00 4.00
TREF
HKLF 4
END
;
_shelx_hkl_checksum     347
