# Supplementary material for: Structural complexity of simple Fe2O3 at high pressures and temperatures
Source: Nat Commun. 2016 Feb 11;7:10661. doi: 10.1038/ncomms10661 (PMC4753252; doi:10.1038/ncomms10661)
Supplement: Supplementary Data 3 — Crystallographic information file of HP-Fe3O4 at 44 GPa [file ncomms10661-s4.cif]

 
data_Fe3O4_44.3GPa
_publ_requested_journal          'Nature Communications'

_publ_contact_author_name        'Elena Bykova'
_publ_contact_author_address     
;Bavarian Research Institute of Experimental Geochemistry and Geophysics, 
University of Bayreuth, Universitaetsstrasse 30
Bayreuth, D-95440
Germany
;
_publ_contact_author_email       knilav@gmail.com
_publ_contact_author_phone       49(0)921553729
_publ_contact_author_fax         49(0)921553770
loop_
_publ_author_name
_publ_author_address
'Bykova, Elena'
;Bavarian Research Institute of Experimental Geochemistry and Geophysics, 
University of Bayreuth, Universitaetsstrasse 30
Bayreuth, D-95440
Germany
;
'Dubrovinskaia, N.'
;Laboratory of Crystallography 
Material Physics and Technology at Extreme Conditions, University of Bayreuth
Universitaetsstrasse 30
Bayreuth, D-95440
Germany
;
'Dubrovinsky, L.'
;Bavarian Research Institute of Experimental Geochemistry and Geophysics, 
University of Bayreuth
Universitaetsstrasse 30
Bayreuth, D-95440
Germany
;
'Bykov, M.'
;Laboratory of Crystallography, University of Bayreuth 
Universitaetsstrasse 30
Bayreuth, D-95440
Germany
;
'McCammon C.'
;Bavarian Research Institute of Experimental Geochemistry and Geophysics, 
University of Bayreuth
Universitaetsstrasse 30
Bayreuth, D-95440
Germany
;
'Ovsyannikov S.V.'
;Bavarian Research Institute of Experimental Geochemistry and Geophysics, 
University of Bayreuth
Universitaetsstrasse 30
Bayreuth, D-95440
Germany
;
'Liermann, H.-P.'
;P02.2 Extreme Conditions Beamline, Deutsches Elektronen-Synchrotron
Notkestra\&se 85,
Hamburg, D-22607
Germany
;
'Kupenko I.'
;Nuclear Resonance Group, 
European Synchrotron Radiation Facility, 
BP 220, Grenoble F-38043, 
France
;
'Chumakov A.I.'
;Nuclear Resonance Group, 
European Synchrotron Radiation Facility, 
BP 220, Grenoble F-38043, 
France
;
'R\"uffer R.'
;Nuclear Resonance Group, 
European Synchrotron Radiation Facility, 
BP 220, Grenoble F-38043, 
France
;
'Hanfland M.'
;European Synchrotron Radiation Facility, 
BP 220, Grenoble F-38043, 
France
;
'Prakapenka, V.'
;Center for Advanced Radiation Sources, University of Chicago, 
Argonne National Laboratory, Building 434A, 9700 South Cass Ave
Argonne, IL 60437
USA
; 
_audit_creation_method            'SHELXL-2014/7'
_shelx_SHELXL_version_number      '2014/7'
_chemical_name_systematic        'iron(II) iron(III) oxide'
_chemical_name_common            'iron(II) iron(III) oxide'
_chemical_formula_moiety         'Fe3 O4'
_chemical_formula_sum            'Fe3 O4'
_chemical_compound_source        'high-pressure high-temperature synthesis'
_chemical_melting_point          ?

_exptl_crystal_description       prism
_exptl_crystal_colour            black

_diffrn_ambient_temperature      296(2)
_diffrn_ambient_pressure         44300000
_chemical_formula_weight         231.55


loop_
 _atom_type_symbol
 _atom_type_description
 _atom_type_scat_dispersion_real
 _atom_type_scat_dispersion_imag
 _atom_type_scat_source
 'O'  'O'  -0.0006   0.0010
 'International Tables Vol C Tables 4.2.6.8 and 6.1.1.4'
 'Fe'  'Fe'   0.1202   0.1742
 'International Tables Vol C Tables 4.2.6.8 and 6.1.1.4'
 
_space_group_crystal_system       orthorhombic
_space_group_IT_number            63
_space_group_name_H-M_alt         'B b m m'
_space_group_name_Hall            '-B 2 2b'
 
_shelx_space_group_comment
;
The symmetry employed for this shelxl refinement is uniquely defined
by the following loop, which should always be used as a source of
symmetry information in preference to the above space-group names.
They are only intended as comments.
;
 
loop_
 _space_group_symop_operation_xyz
 'x, y, z'
 '-x, -y, z'
 'x, -y+1/2, -z'
 '-x, y+1/2, -z'
 'x+1/2, y, z+1/2'
 '-x+1/2, -y, z+1/2'
 'x+1/2, -y+1/2, -z+1/2'
 '-x+1/2, y+1/2, -z+1/2'
 '-x, -y, -z'
 'x, y, -z'
 '-x, y-1/2, z'
 'x, -y-1/2, z'
 '-x+1/2, -y, -z+1/2'
 'x+1/2, y, -z+1/2'
 '-x+1/2, y-1/2, z+1/2'
 'x+1/2, -y-1/2, z+1/2'
 
_cell_length_a                    9.309(3)
_cell_length_b                    9.282(2)
_cell_length_c                    2.6944(9)
_cell_angle_alpha                 90
_cell_angle_beta                  90
_cell_angle_gamma                 90
_cell_volume                      232.80(11)
_cell_formula_units_Z             4
_cell_measurement_temperature     296(2)
_cell_measurement_reflns_used    142
_cell_measurement_theta_min      3.5640
_cell_measurement_theta_max      10.8720
 

_exptl_crystal_density_meas       ?
_exptl_crystal_density_method     ?
_exptl_crystal_density_diffrn     6.606          
_exptl_crystal_F_000              440
_exptl_transmission_factor_min    ?
_exptl_transmission_factor_max    ?
_exptl_crystal_size_max          0.005
_exptl_crystal_size_mid          0.005
_exptl_crystal_size_min          0.005
_exptl_absorpt_coefficient_mu     1.673
_shelx_estimated_absorpt_T_min    ?
_shelx_estimated_absorpt_T_max    ?
_exptl_absorpt_correction_type    none
_exptl_absorpt_correction_T_min   ?
_exptl_absorpt_correction_T_max   ?
_exptl_absorpt_process_details    ?

_diffrn_radiation_probe          x-ray
_diffrn_radiation_type           synchrotron
_diffrn_radiation_wavelength     0.31000
_diffrn_source                   synchrotron
_diffrn_source_type              'APS, GSECARS, Beamline 13 IDD'
_diffrn_radiation_monochromator  synchrotron
_diffrn_measurement_device_type 
;
MAR-CrysAlisPro-abstract goniometer: imported MAR images
;
_diffrn_measurement_method       '\w scans'
_diffrn_detector_area_resol_mean  ?
_diffrn_reflns_number             517
_diffrn_reflns_av_unetI/netI      0.0314
_diffrn_reflns_av_R_equivalents   0.0544
_diffrn_reflns_limit_h_min        -10
_diffrn_reflns_limit_h_max        10
_diffrn_reflns_limit_k_min        -11
_diffrn_reflns_limit_k_max        10
_diffrn_reflns_limit_l_min        -3
_diffrn_reflns_limit_l_max        3
_diffrn_reflns_theta_min          3.565
_diffrn_reflns_theta_max          11.051
_diffrn_reflns_theta_full         10.719
_diffrn_measured_fraction_theta_max   0.837
_diffrn_measured_fraction_theta_full  0.825
_diffrn_reflns_Laue_measured_fraction_max    0.837
_diffrn_reflns_Laue_measured_fraction_full   0.825
_diffrn_reflns_point_group_measured_fraction_max   0.837
_diffrn_reflns_point_group_measured_fraction_full  0.825
_reflns_number_total              123
_reflns_number_gt                 119
_reflns_threshold_expression      'I > 2\s(I)'
_reflns_Friedel_coverage          0.000
_reflns_Friedel_fraction_max      .
_reflns_Friedel_fraction_full     .
 
_reflns_special_details
;
 Reflections were merged by SHELXL according to the crystal
 class for the calculation of statistics and refinement.
 
 _reflns_Friedel_fraction is defined as the number of unique
 Friedel pairs measured divided by the number that would be
 possible theoretically, ignoring centric projections and
 systematic absences.
;
 
_computing_data_collection       
;
CrysAlisPro, Agilent Technologies,
Version 1.171.37.34 (release 22-05-2014 CrysAlis171 .NET)
(compiled May 22 2014,16:03:01)
;
_computing_cell_refinement       
;
CrysAlisPro, Agilent Technologies,
Version 1.171.37.34 (release 22-05-2014 CrysAlis171 .NET)
(compiled May 22 2014,16:03:01)
;
_computing_data_reduction        
;
CrysAlisPro, Agilent Technologies,
Version 1.171.37.34 (release 22-05-2014 CrysAlis171 .NET)
(compiled May 22 2014,16:03:01)
;
_computing_structure_solution    'SHELXS-97 (Sheldrick, 1990)'
_computing_structure_refinement 'SHELXL-2014/7 (Sheldrick, 2014)'
_computing_molecular_graphics     ?
_computing_publication_material   ?
_refine_special_details           ?
_refine_ls_structure_factor_coef  Fsqd
_refine_ls_matrix_type            full
_refine_ls_weighting_scheme       calc
_refine_ls_weighting_details
'w=1/[\s^2^(Fo^2^)+(0.0504P)^2^+32.0996P] where P=(Fo^2^+2Fc^2^)/3'
_atom_sites_solution_primary      direct
_atom_sites_solution_secondary    difmap
_atom_sites_solution_hydrogens    .
_refine_ls_hydrogen_treatment     undef
_refine_ls_extinction_method      none
_refine_ls_extinction_coef        .
_refine_ls_number_reflns          123
_refine_ls_number_parameters      17
_refine_ls_number_restraints      0
_refine_ls_R_factor_all           0.0691
_refine_ls_R_factor_gt            0.0686
_refine_ls_wR_factor_ref          0.1649
_refine_ls_wR_factor_gt           0.1649
_refine_ls_goodness_of_fit_ref    1.253
_refine_ls_restrained_S_all       1.253
_refine_ls_shift/su_max           0.000
_refine_ls_shift/su_mean          0.000
 
loop_
 _atom_site_label
 _atom_site_type_symbol
 _atom_site_fract_x
 _atom_site_fract_y
 _atom_site_fract_z
 _atom_site_U_iso_or_equiv
 _atom_site_adp_type
 _atom_site_occupancy
 _atom_site_site_symmetry_order  
 _atom_site_calc_flag
 _atom_site_refinement_flags_posn
 _atom_site_refinement_flags_adp
 _atom_site_refinement_flags_occupancy
 _atom_site_disorder_assembly
 _atom_site_disorder_group
Fe1 Fe 0.1319(3) 0.0749(3) 0.0000 0.0117(12) Uani 1 2 d S T P . .
Fe2 Fe 0.3811(4) 0.2500 0.0000 0.0118(13) Uani 1 4 d S T P . .
O1 O 0.5000 0.0000 0.0000 0.018(4) Uiso 1 4 d S . P . .
O2 O 0.0344(19) 0.2500 0.0000 0.007(4) Uiso 1 4 d S . P . .
O3 O 0.2216(13) -0.1201(13) 0.0000 0.006(2) Uiso 1 2 d S . P . .
 
loop_
 _atom_site_aniso_label
 _atom_site_aniso_U_11
 _atom_site_aniso_U_22
 _atom_site_aniso_U_33
 _atom_site_aniso_U_23
 _atom_site_aniso_U_13
 _atom_site_aniso_U_12
Fe1 0.0138(16) 0.0052(15) 0.016(2) 0.000 0.000 -0.0026(10)
Fe2 0.012(2) 0.011(2) 0.012(3) 0.000 0.000 0.000
 
_geom_special_details
;
 All esds (except the esd in the dihedral angle between two l.s. planes)
 are estimated using the full covariance matrix.  The cell esds are taken
 into account individually in the estimation of esds in distances, angles
 and torsion angles; correlations between esds in cell parameters are only
 used when they are defined by crystal symmetry.  An approximate (isotropic)
 treatment of cell esds is used for estimating esds involving l.s. planes.
;
 
loop_
 _geom_bond_atom_site_label_1
 _geom_bond_atom_site_label_2
 _geom_bond_distance
 _geom_bond_site_symmetry_2
 _geom_bond_publ_flag
Fe1 O2 1.862(9) . ?
Fe1 O1 1.951(2) 5_454 ?
Fe1 O1 1.951(2) 5_455 ?
Fe1 O3 1.962(9) 13 ?
Fe1 O3 1.962(9) 13_554 ?
Fe1 O3 1.993(12) . ?
Fe1 Fe1 2.6944(9) 1_554 ?
Fe1 Fe1 2.6944(9) 1_556 ?
Fe1 Fe1 2.821(5) 9 ?
Fe1 Fe2 2.833(4) . ?
Fe1 Fe1 2.930(5) 13 ?
Fe1 Fe1 2.930(5) 13_554 ?
Fe2 O2 1.962(13) 5 ?
Fe2 O2 1.962(13) 5_554 ?
Fe2 O3 2.045(9) 13_554 ?
Fe2 O3 2.045(9) 15_565 ?
Fe2 O3 2.045(9) 15_564 ?
Fe2 O3 2.045(9) 13 ?
Fe2 Fe2 2.6944(9) 1_556 ?
Fe2 Fe2 2.6944(9) 1_554 ?
Fe2 Fe1 2.833(4) 3 ?
O1 Fe1 1.951(2) 13_554 ?
O1 Fe1 1.951(2) 5 ?
O1 Fe1 1.951(2) 13 ?
O1 Fe1 1.951(2) 5_554 ?
O2 Fe1 1.862(9) 3 ?
O2 Fe2 1.962(13) 5_454 ?
O2 Fe2 1.962(13) 5_455 ?
O3 Fe1 1.962(9) 13 ?
O3 Fe1 1.962(9) 13_554 ?
O3 Fe2 2.045(9) 13_554 ?
O3 Fe2 2.045(9) 13 ?
 
loop_
 _geom_angle_atom_site_label_1
 _geom_angle_atom_site_label_2
 _geom_angle_atom_site_label_3
 _geom_angle
 _geom_angle_site_symmetry_1
 _geom_angle_site_symmetry_3
 _geom_angle_publ_flag
O2 Fe1 O1 90.2(4) . 5_454 ?
O2 Fe1 O1 90.2(4) . 5_455 ?
O1 Fe1 O1 87.36(11) 5_454 5_455 ?
O2 Fe1 O3 98.7(5) . 13 ?
O1 Fe1 O3 171.0(4) 5_454 13 ?
O1 Fe1 O3 92.3(3) 5_455 13 ?
O2 Fe1 O3 98.7(5) . 13_554 ?
O1 Fe1 O3 92.3(3) 5_454 13_554 ?
O1 Fe1 O3 171.0(4) 5_455 13_554 ?
O3 Fe1 O3 86.7(5) 13 13_554 ?
O2 Fe1 O3 175.6(6) . . ?
O1 Fe1 O3 86.6(3) 5_454 . ?
O1 Fe1 O3 86.6(3) 5_455 . ?
O3 Fe1 O3 84.4(5) 13 . ?
O3 Fe1 O3 84.4(5) 13_554 . ?
O2 Fe1 Fe1 90.0 . 1_554 ?
O1 Fe1 Fe1 46.32(6) 5_454 1_554 ?
O1 Fe1 Fe1 133.68(6) 5_455 1_554 ?
O3 Fe1 Fe1 133.4(3) 13 1_554 ?
O3 Fe1 Fe1 46.6(3) 13_554 1_554 ?
O3 Fe1 Fe1 90.0 . 1_554 ?
O2 Fe1 Fe1 90.0 . 1_556 ?
O1 Fe1 Fe1 133.68(6) 5_454 1_556 ?
O1 Fe1 Fe1 46.32(5) 5_455 1_556 ?
O3 Fe1 Fe1 46.6(3) 13 1_556 ?
O3 Fe1 Fe1 133.4(3) 13_554 1_556 ?
O3 Fe1 Fe1 90.0 . 1_556 ?
Fe1 Fe1 Fe1 180.0 1_554 1_556 ?
O2 Fe1 Fe1 90.3(5) . 9 ?
O1 Fe1 Fe1 43.68(6) 5_454 9 ?
O1 Fe1 Fe1 43.68(5) 5_455 9 ?
O3 Fe1 Fe1 135.2(3) 13 9 ?
O3 Fe1 Fe1 135.2(3) 13_554 9 ?
O3 Fe1 Fe1 85.3(4) . 9 ?
Fe1 Fe1 Fe1 90.0 1_554 9 ?
Fe1 Fe1 Fe1 90.0 1_556 9 ?
O2 Fe1 Fe2 84.2(5) . . ?
O1 Fe1 Fe2 136.04(5) 5_454 . ?
O1 Fe1 Fe2 136.04(5) 5_455 . ?
O3 Fe1 Fe2 46.2(3) 13 . ?
O3 Fe1 Fe2 46.2(3) 13_554 . ?
O3 Fe1 Fe2 100.2(4) . . ?
Fe1 Fe1 Fe2 90.0 1_554 . ?
Fe1 Fe1 Fe2 90.0 1_556 . ?
Fe1 Fe1 Fe2 174.49(16) 9 . ?
O2 Fe1 Fe1 141.3(3) . 13 ?
O1 Fe1 Fe1 128.39(14) 5_454 13 ?
O1 Fe1 Fe1 89.18(7) 5_455 13 ?
O3 Fe1 Fe1 42.6(4) 13 13 ?
O3 Fe1 Fe1 84.0(3) 13_554 13 ?
O3 Fe1 Fe1 41.8(3) . 13 ?
Fe1 Fe1 Fe1 117.38(5) 1_554 13 ?
Fe1 Fe1 Fe1 62.62(5) 1_556 13 ?
Fe1 Fe1 Fe1 114.80(15) 9 13 ?
Fe2 Fe1 Fe1 69.97(11) . 13 ?
O2 Fe1 Fe1 141.3(3) . 13_554 ?
O1 Fe1 Fe1 89.18(7) 5_454 13_554 ?
O1 Fe1 Fe1 128.39(14) 5_455 13_554 ?
O3 Fe1 Fe1 84.0(3) 13 13_554 ?
O3 Fe1 Fe1 42.6(4) 13_554 13_554 ?
O3 Fe1 Fe1 41.8(3) . 13_554 ?
Fe1 Fe1 Fe1 62.62(5) 1_554 13_554 ?
Fe1 Fe1 Fe1 117.38(5) 1_556 13_554 ?
Fe1 Fe1 Fe1 114.80(15) 9 13_554 ?
Fe2 Fe1 Fe1 69.97(11) . 13_554 ?
Fe1 Fe1 Fe1 54.76(10) 13 13_554 ?
O2 Fe2 O2 86.7(7) 5 5_554 ?
O2 Fe2 O3 142.4(3) 5 13_554 ?
O2 Fe2 O3 83.6(4) 5_554 13_554 ?
O2 Fe2 O3 83.6(4) 5 15_565 ?
O2 Fe2 O3 142.4(3) 5_554 15_565 ?
O3 Fe2 O3 124.2(7) 13_554 15_565 ?
O2 Fe2 O3 142.4(3) 5 15_564 ?
O2 Fe2 O3 83.6(4) 5_554 15_564 ?
O3 Fe2 O3 72.3(6) 13_554 15_564 ?
O3 Fe2 O3 82.4(5) 15_565 15_564 ?
O2 Fe2 O3 83.6(4) 5 13 ?
O2 Fe2 O3 142.4(3) 5_554 13 ?
O3 Fe2 O3 82.4(5) 13_554 13 ?
O3 Fe2 O3 72.3(6) 15_565 13 ?
O3 Fe2 O3 124.2(7) 15_564 13 ?
O2 Fe2 Fe2 46.6(4) 5 1_556 ?
O2 Fe2 Fe2 133.4(4) 5_554 1_556 ?
O3 Fe2 Fe2 131.2(2) 13_554 1_556 ?
O3 Fe2 Fe2 48.8(2) 15_565 1_556 ?
O3 Fe2 Fe2 131.2(2) 15_564 1_556 ?
O3 Fe2 Fe2 48.8(2) 13 1_556 ?
O2 Fe2 Fe2 133.4(4) 5 1_554 ?
O2 Fe2 Fe2 46.6(4) 5_554 1_554 ?
O3 Fe2 Fe2 48.8(2) 13_554 1_554 ?
O3 Fe2 Fe2 131.2(2) 15_565 1_554 ?
O3 Fe2 Fe2 48.8(2) 15_564 1_554 ?
O3 Fe2 Fe2 131.2(2) 13 1_554 ?
Fe2 Fe2 Fe2 180.0 1_556 1_554 ?
O2 Fe2 Fe1 126.5(2) 5 . ?
O2 Fe2 Fe1 126.5(2) 5_554 . ?
O3 Fe2 Fe1 43.8(3) 13_554 . ?
O3 Fe2 Fe1 87.4(4) 15_565 . ?
O3 Fe2 Fe1 87.4(4) 15_564 . ?
O3 Fe2 Fe1 43.8(3) 13 . ?
Fe2 Fe2 Fe1 90.0 1_556 . ?
Fe2 Fe2 Fe1 90.0 1_554 . ?
O2 Fe2 Fe1 126.5(2) 5 3 ?
O2 Fe2 Fe1 126.5(2) 5_554 3 ?
O3 Fe2 Fe1 87.4(4) 13_554 3 ?
O3 Fe2 Fe1 43.8(3) 15_565 3 ?
O3 Fe2 Fe1 43.8(3) 15_564 3 ?
O3 Fe2 Fe1 87.4(4) 13 3 ?
Fe2 Fe2 Fe1 90.0 1_556 3 ?
Fe2 Fe2 Fe1 90.0 1_554 3 ?
Fe1 Fe2 Fe1 70.04(14) . 3 ?
Fe1 O1 Fe1 180.00(18) 13_554 5 ?
Fe1 O1 Fe1 87.36(11) 13_554 13 ?
Fe1 O1 Fe1 92.64(11) 5 13 ?
Fe1 O1 Fe1 92.64(11) 13_554 5_554 ?
Fe1 O1 Fe1 87.36(11) 5 5_554 ?
Fe1 O1 Fe1 180.00(18) 13 5_554 ?
Fe1 O2 Fe1 121.6(9) . 3 ?
Fe1 O2 Fe2 110.8(2) . 5_454 ?
Fe1 O2 Fe2 110.8(2) 3 5_454 ?
Fe1 O2 Fe2 110.8(2) . 5_455 ?
Fe1 O2 Fe2 110.8(2) 3 5_455 ?
Fe2 O2 Fe2 86.7(7) 5_454 5_455 ?
Fe1 O3 Fe1 86.7(5) 13 13_554 ?
Fe1 O3 Fe1 95.6(5) 13 . ?
Fe1 O3 Fe1 95.6(5) 13_554 . ?
Fe1 O3 Fe2 154.6(7) 13 13_554 ?
Fe1 O3 Fe2 89.93(18) 13_554 13_554 ?
Fe1 O3 Fe2 109.8(5) . 13_554 ?
Fe1 O3 Fe2 89.93(18) 13 13 ?
Fe1 O3 Fe2 154.6(7) 13_554 13 ?
Fe1 O3 Fe2 109.8(5) . 13 ?
Fe2 O3 Fe2 82.4(5) 13_554 13 ?
 
_refine_diff_density_max    2.263
_refine_diff_density_min   -1.621
_refine_diff_density_rms    0.419

_shelx_res_file
;

    test.res created by SHELXL-2014/7

TITL test in Bbmm
CELL 0.31000 9.3086 9.2820 2.6944 90.000 90.000 90.000
ZERR 4.0000 0.0025 0.0020 0.0009 0.000 0.000 0.000
LATT 6
SYMM -X, -Y, Z
SYMM X, 0.5-Y, -Z
SYMM -X, 0.5+Y, -Z
SFAC O FE
DISP      Fe    0.12023    0.17420       318.78
DISP      O    -0.00061    0.00095         4.37
UNIT 16 12
MERG 2
FMAP 2
GRID
PLAN 20
TEMP 23
L.S. 10
ACTA
WGHT    0.050400   32.099598
FVAR       0.40065
FE1   2    0.131881    0.074875    0.000000    10.50000    0.01376    0.00524 =
         0.01601    0.00000    0.00000   -0.00262
FE2   2    0.381090    0.250000    0.000000    10.25000    0.01206    0.01117 =
         0.01217    0.00000    0.00000    0.00000
O1    1    0.500000    0.000000    0.000000    10.25000    0.01813
O2    1    0.034360    0.250000    0.000000    10.25000    0.00679
O3    1    0.221647   -0.120083    0.000000    10.50000    0.00599
HKLF 4

REM  test in Bbmm
REM R1 =  0.0686 for     119 Fo > 4sig(Fo)  and  0.0691 for all     123 data
REM     17 parameters refined using      0 restraints

END

WGHT      0.0505     32.0935

REM Highest difference peak  2.263,  deepest hole -1.621,  1-sigma level  0.419
Q1    1   0.5000  0.0000 -0.5000  10.25000  0.05    2.26
Q2    1   0.3685 -0.0534  0.0000  10.50000  0.05    2.05
Q3    1   0.2301 -0.1250 -0.5000  10.50000  0.05    1.98
Q4    1   0.4806  0.0458  0.0000  10.50000  0.05    1.60
Q5    1   0.1341 -0.0131  0.0000  10.50000  0.05    1.35
Q6    1   0.0524  0.3075  0.0000  10.50000  0.05    1.15
Q7    1   0.0466  0.2500 -0.5000  10.25000  0.05    1.04
Q8    1   0.1858 -0.2500  0.0000  10.25000  0.05    0.95
Q9    1  -0.0888  0.3039  0.0000  10.50000  0.05    0.90
Q10   1   0.3257 -0.2500  0.0000  10.25000  0.05    0.90
Q11   1   0.4453 -0.1284  0.0000  10.50000  0.05    0.82
Q12   1   0.2911 -0.0840 -0.2397  11.00000  0.05    0.70
Q13   1  -0.0573  0.3831  0.0000  10.50000  0.05    0.67
Q14   1   0.1633 -0.1168 -0.0674  11.00000  0.05    0.65
Q15   1   0.3031  0.2500  0.1672  10.50000  0.05    0.58
Q16   1   0.0609  0.0858 -0.2054  11.00000  0.05    0.50
Q17   1   0.3765  0.0847  0.0000  10.50000  0.05    0.49
Q18   1   0.3419  0.3089  0.1079  11.00000  0.05    0.41
Q19   1   0.2394 -0.0510  0.0000  10.50000  0.05    0.40
Q20   1   0.4653  0.3367  0.0000  10.50000  0.05    0.39
;
_shelx_res_checksum   19195

_shelx_hkl_file
;
  -2  -5   0  329.45    6.19
   2   5   0  365.03    7.18
   2   6   0   25.12    2.02
   2   7   0  215.87    6.38
  -4  -2   0    4.42    0.50
   4   2   0    2.53    0.62
   4   3   0   14.89    1.19
  -4  -3   0   17.10    1.25
  -4  -4   0  103.89    3.15
   4   4   0  106.68    3.21
  -4  -5   0  115.34    3.78
   4   5   0  116.78    3.82
  -4  -7   0   42.55    2.59
   4   7   0   46.11    2.94
   4   8   0  488.80   10.55
  -4  -8   0  466.38    9.77
   4   9   0   57.86    3.81
   4  10   0  169.12    7.14
  -6  -2   0  280.24    6.27
  -6  -4   0   47.89    2.73
   6   4   0   51.44    2.70
   6   5   0    6.21    0.91
  -6  -5   0    5.07    0.77
   6   6   0    4.86    0.85
  -6  -6   0    5.40    0.87
  -6  -7   0   88.17    3.56
   6   7   0   88.09    3.82
  -6  -8   0   93.18    4.14
   6   8   0  112.65    4.72
  -6  -9   0 1018.09   14.88
   6   9   0 1004.56   15.70
  -8  -2   0   69.94    4.05
  -8  -3   0   55.34    2.39
  -8  -4   0   58.17    2.48
   8   5   0  107.39    5.74
  -8  -5   0  121.52    3.92
   8   6   0 1151.66   15.58
  -8  -6   0 1171.74   12.80
   8   7   0  227.63    7.93
  -8  -7   0  202.89    5.98
  -8  -8   0   53.54    3.05
   8   8   0   60.63    3.68
 -10  -3   0  679.50   10.12
 -10  -4   0   71.72    2.77
 -10  -5   0   78.54    3.19
   1  -1   1  972.53   11.62
  -1   1  -1  991.56   15.48
   1   2  -1  773.53   15.17
  -1  -2   1  714.35   11.57
  -1   2  -1  724.14   10.69
   1  -2   1  762.46    9.72
  -1  -3   1   65.27    3.26
   1   3  -1   67.17    3.60
   1  -3   1   68.57    3.01
  -1   3  -1   66.96    3.13
   1   4  -1 1001.29   13.76
  -1   4  -1  971.44   12.46
   1  -4   1  941.58   12.86
  -1  -4   1  974.20   12.54
   1  -5   1 1980.64   19.66
  -1   5  -1 2166.84   20.26
   1  -6   1  410.57    9.05
  -1   6  -1  455.57    9.92
  -1  -6   1  388.37    9.32
   1   6  -1  447.73    9.68
  -1  -7   1  107.16    5.19
   1  -7   1   97.03    4.91
  -1   7  -1  111.05    5.47
   1   7  -1  115.34    5.47
  -1  -8   1  737.69   14.73
  -1   8  -1  808.78   15.65
   1   8  -1  830.21   15.55
   1  -8   1  758.63   13.45
  -1   9  -1  179.50    7.85
  -1  -9   1  166.09    7.21
   1   9  -1  178.96    7.63
   1 -10   1   78.03    5.10
  -1 -10   1   67.50    4.56
   1  10  -1   67.37    4.83
   3  -3   1  223.08    5.56
   3   3  -1  242.36    9.81
  -3  -3   1  236.52    7.14
  -3   3  -1  216.82    5.44
   3  -4   1  933.52   12.81
  -3  -4   1  925.67   13.12
  -3   4  -1  969.45   12.81
  -3   5  -1 1180.01   15.65
   3  -5   1 1144.34   14.47
  -3  -6   1  123.71    5.17
  -3   6  -1  110.59    5.11
   3  -6   1  117.27    4.94
   3   6  -1  136.81    5.77
   3  -7   1  514.79   11.02
  -3   7  -1  547.61   12.36
  -3  -7   1  525.24   11.51
   3   7  -1  533.72   11.49
  -3   8  -1  691.55   14.26
   3  -8   1  697.54   13.42
   3   8  -1  700.45   13.58
   3   9  -1    9.98    1.67
  -3   9  -1   12.43    2.77
  -3  -9   1    8.52    1.58
   3  -9   1   14.55    2.59
  -3 -10   1  111.46    6.10
   3  10  -1   97.11    5.58
   5   0   1    1.08    0.30
  -5   0  -1    0.81    0.26
   5  -1   1  889.56    8.52
  -5   1  -1  866.85    8.27
   5  -3   1  964.95   11.08
  -5   3  -1  953.15   11.92
   5  -4   1  296.95    6.64
  -5   4  -1  304.32    7.33
  -5  -4   1  287.05    7.96
   5   4  -1  327.83   13.43
  -5   5  -1  623.46   11.43
  -5  -5   1  615.09   11.21
   5  -5   1  597.56   10.68
  -5   6  -1    2.78    0.83
   5   6  -1    3.17    1.03
  -5  -6   1    2.61    0.76
  -5  -7   1  167.16    6.34
  -5   7  -1  172.86    6.71
   5   8  -1  759.33   15.36
  -5  -8   1  668.04   13.75
   5   9  -1  185.94    7.75
  -5  -9   1  176.53    7.23
  -7   0  -1  113.14    2.60
  -7   1  -1  353.05    5.56
  -7   2  -1  543.82    8.19
  -7   3  -1   13.34    1.82
  -7  -3   1    8.61    1.94
  -7   4  -1  158.14    5.01
   7   4   1  136.05    2.59
  -7  -4   1  161.91    6.68
  -7  -5   1  389.18    9.62
   7   5   1  367.21    5.21
   7   6  -1  288.89   12.98
   7   6   1  272.63    5.03
  -7  -6   1  276.69    7.66
   7   7   1  229.73    5.73
  -7  -7   1  226.86    7.38
   7   7  -1  225.82   10.49
  -7  -8   1  702.97   14.33
   7   8  -1  700.59   17.08
  -9   0  -1    0.17    0.07
  -9   1  -1  393.21    6.17
  -9   2  -1  329.48    6.35
  -9   3  -1  224.77    6.17
  -9  -4   1  487.89   12.51
  -9  -5   1  488.87   11.29
  -9  -6   1    1.06    0.58
   9   6   1    0.74    0.21
   0  -2   2   13.06    2.50
   0  -3   2    0.43    0.26
   0   3  -2    0.47    0.81
   0   4  -2   60.61    5.83
   0  -4   2   45.09    3.58
   0   5  -2   -0.36    0.72
   0  -5   2    0.54    0.45
   0   6  -2 2208.34   30.24
   0  -6   2 2043.93   25.06
   0   7  -2    9.49    2.65
   0  -7   2   -3.37    1.31
   0  -8   2    2.37    1.09
   0   8  -2    1.93    0.93
   0   9  -2    1.00    0.85
   0  -9   2   -0.82    0.33
   2  -1   2    8.31    1.97
   2  -2   2   16.25    2.14
   2  -3   2 2454.52   24.97
  -2   3  -2 2487.23   35.16
  -2  -3   2 2395.40   33.19
   2   4  -2  179.68   12.09
  -2  -4   2  181.54    8.02
  -2   4  -2  260.35    9.67
   2  -4   2  237.46    7.44
  -2  -5   2  108.96    5.78
   2   5  -2   92.32    7.92
  -2   5  -2   85.34    5.60
   2  -5   2  104.75    5.13
   2  -6   2    9.72    1.66
  -2  -6   2   10.65    2.32
  -2   6  -2    8.52    1.78
  -2   7  -2  106.39    6.19
   2  -7   2  106.00    5.81
   2   7  -2   96.81    6.66
   2   8  -2    4.26    1.74
  -2   8  -2    3.46    1.23
   2  -8   2    2.74    0.97
  -2  -8   2    2.40    0.98
   4   0   2 1797.22   22.71
   4  -1   2    7.37    1.21
  -4   2  -2    3.24    1.54
   4  -2   2    2.11    0.63
   4  -3   2    5.94    1.07
  -4   3  -2    5.98    1.46
  -4   4  -2   46.22    3.81
   4  -4   2   44.94    3.23
  -4  -4   2   37.59    3.96
  -4   5  -2   48.96    3.84
  -4  -5   2   41.03    3.71
   4  -5   2   54.16    3.89
  -4   6  -2 1405.28   20.99
   4   6  -2 1474.62   34.04
   4  -6   2 1454.87   20.65
   4   7  -2   20.80    3.85
   4  -7   2   18.85    2.37
  -4  -7   2   16.49    2.34
  -4   7  -2   17.81    2.31
   4  -8   2  206.16    8.78
  -4  -8   2  204.26    8.67
   4   8  -2  199.08   10.06
  -4   8  -2  202.45    8.33
   6   0   2   28.53    2.04
   6  -1   2    5.50    0.84
   6   1   2    4.39    0.93
  -6   2  -2  128.16    6.44
   6  -2   2  134.44    4.73
   6  -3   2 2511.05   22.70
  -6   3  -2 2339.75   25.21
  -6   4  -2   18.96    2.22
   6  -4   2   20.58    2.12
  -6  -5   2    1.12    0.69
   6  -5   2    3.04    0.87
  -6   5  -2    3.05    0.99
  -6   6  -2    2.56    0.79
   6  -6   2    2.84    0.81
  -6  -6   2    1.96    1.00
   8   0   2 1456.31   13.31
   8  -1   2  217.54    5.45
  -8   1  -2  211.54    8.87
   8   1   2  211.79    4.42
   8  -2   2   36.27    2.54
  -8   2  -2   36.46    2.98
   8   2   2   31.04    1.65
   8  -3   2   30.61    2.43
  -8   3  -2   26.80    2.43
   8   3   2   21.07    1.83
  -8   4  -2   30.01    2.68
   8  -4   2   27.93    2.39
   1  -3   3   10.21    2.45
   1  -4   3  140.51    7.69
  -1  -4   3  125.38    8.36
   3  -2   3  406.94   13.26
   3  -3   3   22.14    2.90
   0   3   0    0.10    0.12
   0  -3   0   -0.10    0.13
   0  -4   0  109.83    6.21
   0   4   0  109.46    6.75
   0   5   0   -0.40    0.54
   0  -5   0    0.31    0.56
   0  -7   0    0.29    0.71
   0  -8   0    7.92    2.57
   1   3   0    0.06    0.10
  -1  -3   0   -0.03    0.05
   1   4   0    0.02    0.05
  -1  -4   0   -0.16    0.19
   1   5   0   -0.36    0.26
  -1  -5   0   -0.36    0.38
  -1  -6   0   -0.04    0.17
   1   6   0   -0.23    0.22
  -1  -7   0   -0.01    0.19
   1   7   0   -0.20    0.19
  -1  -8   0   -0.49    0.38
  -1  -9   0    0.16    0.26
  -1 -10   0   -0.35    0.46
  -1 -11   0   -0.08    0.28
  -2  -4   0 1310.95   26.65
  -2  -5   0  340.63   14.05
   2   5   0  355.27   11.36
   2   6   0   28.21    3.62
  -2  -6   0   27.65    4.19
   2   7   0  222.97   12.30
  -2  -7   0  241.71   13.70
  -2  -8   0    9.83    3.83
   2   8   0   13.48    5.09
  -2  -9   0 2133.59   49.08
  -2 -10   0    9.83    3.54
  -2 -11   0  284.31   22.27
  -3  -3   0   -0.28    0.15
   3   3   0    0.00    0.09
   3   4   0    0.03    0.08
  -3  -4   0   -0.06    0.28
  -3  -5   0    0.72    0.88
   3   5   0   -0.11    0.19
  -3  -6   0    0.59    0.44
   3   6   0   -0.06    0.04
   3   7   0    0.03    0.14
  -3  -7   0    0.15    0.40
   3   8   0   -0.11    0.18
  -3  -8   0    0.14    0.22
  -3  -9   0   -0.12    0.22
   3   9   0    0.99    0.53
  -3 -10   0    0.20    0.44
  -3 -11   0   -0.50    0.55
   4   3   0   15.82    2.76
  -4  -3   0   17.19    3.82
   4   4   0   98.98    6.64
  -4  -4   0  100.38    8.62
  -4  -5   0   97.10    9.83
   4   5   0   94.06    5.93
  -4  -6   0 3483.74   67.20
   4   7   0   57.13    5.16
  -4  -7   0   50.87    7.80
   4   8   0  537.80   18.13
  -4  -8   0  599.93   28.69
  -4  -9   0   70.17   11.84
   4   9   0   57.35    6.90
  -4 -10   0  201.91   22.88
   4  10   0  167.29   12.84
   5   3   0    1.90    0.80
  -5  -4   0    0.01    0.15
   5   4   0   -0.12    0.15
  -5  -5   0   -0.48    0.44
   5   5   0   -0.22    0.19
  -5  -6   0   -0.14    0.15
   5   6   0    0.05    0.11
   5   7   0    0.13    0.14
  -5  -7   0    0.44    0.29
  -5  -8   0    0.78    0.79
   5   8   0    0.20    0.23
   5   9   0    0.08    0.26
  -5  -9   0    0.22    0.40
  -5 -10   0   -0.67    0.51
   5  10   0   -0.37    0.35
   6   3   0 5128.41   78.63
   6   4   0   53.91    6.07
   6   5   0    1.10    0.39
  -6  -5   0    3.56    0.84
   6   6   0    5.86    1.51
  -6  -6   0   12.51    3.97
   6   7   0   76.84    5.95
  -6  -7   0  100.31   11.94
  -6  -8   0  108.91   14.00
   6   8   0   97.91    7.01
  -6  -9   0 1215.36   49.86
   6   9   0 1195.07   28.32
   7   4   0   -0.45    0.28
   7   5   0    0.14    0.26
   7   6   0    0.03    0.06
  -7  -6   0   -0.04    0.48
   7   7   0   -0.13    0.13
  -7  -7   0   -0.05    0.36
  -7  -8   0    1.23    1.80
   7   8   0    0.35    0.41
   7   9   0   -0.14    0.22
  -7  -9   0   -0.06    0.40
   8   4   0   44.92    6.23
   8   5   0   65.72    7.45
   8   6   0  969.90   26.47
   8   7   0  155.50    8.67
   8   8   0   47.01    4.83
  -8  -8   0   57.44   13.02
   9   5   0   -0.03    0.20
   9   6   0   -0.34    0.38
   9   7   0    0.01    0.11
  10   5   0   50.64    7.31
   0   1  -1   -0.43    0.52
   0  -1   1    0.95    1.18
   0   2  -1   -0.21    0.35
   0  -2   1   -0.19    0.28
   0   3  -1    0.06    0.16
   0  -3   1    0.60    0.56
   0  -4   1    0.68    0.91
   0   4  -1   -0.05    0.64
   0   5  -1   12.48    2.80
   0  -5   1   27.00    4.26
   0   6  -1    0.00    0.37
   0  -6   1    0.35    1.08
   0   7  -1   -0.14    0.10
   0  -7   1    0.47    0.73
   0   8  -1    0.05    0.38
   0  -8   1    0.32    0.55
   0   9  -1   -0.63    0.56
   0  -9   1    0.11    0.26
   0  10  -1    0.32    0.43
   0 -10   1   -0.35    0.46
  -1   1  -1  987.63   34.36
   1  -1   1 1034.15   47.79
  -1  -2   1  726.25   41.53
  -1   2  -1  743.51   32.16
   1   2  -1  738.28   35.80
   1  -2   1  748.03   30.08
   1   3  -1   80.22   10.86
  -1   3  -1   64.20    9.81
   1  -3   1   68.01   10.58
  -1  -3   1   67.61   10.29
   1   4  -1  815.13   34.51
   1  -4   1  889.52   37.34
  -1  -4   1  874.97   38.20
   1  -5   1 2122.67   65.58
  -1  -5   1 2229.42   66.65
   1   5  -1 2318.75   58.01
  -1   5  -1 2126.98   52.54
  -1   6  -1  443.09   21.52
  -1  -6   1  433.96   31.24
   1   6  -1  478.81   30.95
   1  -6   1  414.97   27.90
   1  -7   1  104.04   14.28
   1   7  -1  144.35   15.29
  -1   7  -1  118.49   11.17
  -1  -7   1  128.94   16.97
   1   8  -1  797.58   31.57
  -1  -8   1  842.26   49.91
  -1   8  -1  855.87   31.42
   1  -8   1  858.67   43.51
  -1  -9   1  159.37   22.70
  -1   9  -1  161.85   13.32
   1   9  -1  159.96   14.24
   1  -9   1  198.06   22.20
   1 -10   1  103.67   19.79
   1  10  -1   71.89    9.89
  -1  10  -1  101.91   11.15
  -1 -10   1   81.31   15.46
   2   0   1   -0.23    0.71
  -2   0  -1   -0.29    0.35
  -2   1  -1   -0.43    0.35
   2  -1   1   -0.54    0.58
   2  -2   1   -0.16    0.36
  -2   2  -1    0.24    0.54
   2  -3   1   -0.06    0.17
  -2  -3   1   -0.24    0.61
   2   3  -1   -0.07    0.12
  -2   3  -1   -0.34    0.56
  -2   4  -1   -0.33    0.25
   2  -4   1    0.09    0.13
  -2  -4   1   -0.09    0.27
   2   4  -1   -0.24    0.69
   2   5  -1    0.02    0.65
   2  -5   1   -0.31    0.34
  -2  -5   1   -1.12    0.97
  -2   5  -1   -0.01    0.21
   2   6  -1    0.09    0.42
   2  -6   1    0.39    0.38
  -2  -6   1   -0.73    0.77
  -2   6  -1    0.29    0.28
  -2   7  -1   -0.07    0.17
   2  -7   1    0.51    0.45
   2   7  -1    0.27    0.21
  -2  -8   1    1.10    1.06
   2   8  -1    0.00    0.29
   2  -9   1    0.32    0.73
  -2  -9   1    0.81    0.62
  -2   9  -1    0.11    0.32
   2   9  -1    0.21    0.37
   2 -10   1    0.09    0.28
  -2  10  -1    0.30    0.31
   2  10  -1   -0.13    0.43
   3   0   1 1109.49   35.99
  -3   0  -1 1140.28   32.27
  -3   1  -1 2399.81   51.05
   3  -1   1 2381.43   51.64
  -3  -1  -1 2411.61   54.26
   3  -2   1 3213.13   65.62
  -3   2  -1 3177.72   61.79
   3  -3   1  220.41   16.58
  -3   3  -1  223.36   13.28
   3  -4   1  977.37   36.86
  -3   4  -1  996.47   27.37
  -3  -4   1 1019.99   58.67
   3   4  -1 1037.02   41.73
   3   5  -1 1226.14   47.65
  -3  -5   1 1260.33   49.16
  -3   5  -1 1173.09   30.52
  -3  -6   1  131.74   16.92
   3  -6   1  117.15   13.89
  -3   6  -1  121.41   10.31
   3   6  -1  124.77   15.73
   3   7  -1  626.29   32.79
  -3   7  -1  588.54   23.06
   3  -7   1  519.48   31.26
  -3  -7   1  692.28   41.65
   3  -8   1  726.79   39.34
  -3   8  -1  706.52   27.41
   3   8  -1  766.84   36.28
  -3  -9   1   14.81    8.26
   3   9  -1   13.02    5.13
  -3   9  -1   11.38    3.92
   3  -9   1   12.53    5.53
   3 -10   1  121.62   18.90
   3  10  -1  135.47   13.85
  -3  10  -1  143.05   14.33
  -3 -10   1  133.00   22.51
  -4   0  -1    0.05    0.25
   4   0   1   -0.23    0.26
  -4  -1  -1    0.37    0.26
   4  -1   1    0.14    0.28
   4   1   1    0.50    0.53
  -4   1  -1   -0.24    0.29
  -4   2  -1   -0.04    0.29
   4  -2   1   -0.01    0.26
  -4  -2  -1   -0.31    0.41
   4  -3   1   -0.24    0.19
  -4   3  -1    0.25    0.27
   4  -4   1   -0.03    0.24
  -4   4  -1    0.10    0.13
  -4  -4   1    0.90    1.52
   4   4  -1   -0.10    0.69
  -4  -5   1   -0.59    0.82
  -4   5  -1    0.00    0.06
   4   5  -1    0.55    0.71
   4  -5   1    0.46    0.61
   4   6  -1   -0.11    0.51
  -4   6  -1    1.83    0.92
  -4  -6   1    2.30    1.59
  -4   7  -1    0.21    0.20
   4  -7   1   -0.86    0.44
   4   7  -1    0.86    0.63
  -4  -7   1   -1.08    1.27
   4  -8   1   -0.19    0.32
   4   8  -1   -0.58    0.79
  -4   8  -1    0.06    0.18
  -4  -8   1    0.21    0.54
   4  -9   1   -0.50    0.62
  -4   9  -1   -0.41    0.58
  -4  -9   1   -0.15    0.53
   4   9  -1    0.24    0.10
   4 -10   1   -0.59    0.53
  -4 -10   1    0.90    1.08
  -4  10  -1    0.22    0.18
   4  10  -1    0.14    0.37
   5   0   1    0.82    0.49
  -5   0  -1    0.14    0.23
   5  -1   1  796.72   27.62
  -5  -1  -1  846.87   19.82
  -5   1  -1  843.95   20.04
   5   1   1  821.59   24.21
   5  -2   1 1472.49   40.07
  -5   2  -1 1377.80   27.81
  -5  -2  -1 1326.36   26.34
   5  -3   1  795.09   30.26
  -5   3  -1  832.28   21.67
   5  -4   1  321.67   20.63
   5   4  -1  303.57   30.43
  -5   4  -1  360.56   15.48
   5  -5   1  623.52   27.39
  -5   5  -1  632.27   22.41
  -5  -5   1  717.34   48.45
   5   5  -1  680.64   36.31
   5   6  -1    4.77    3.42
   5  -6   1    2.11    1.69
  -5   6  -1    2.37    1.07
  -5  -6   1   -1.20    4.57
   5  -7   1  180.63   16.90
  -5   7  -1  211.39   14.94
  -5  -7   1  252.32   32.38
   5   7  -1  207.99   22.77
  -5  -8   1  747.77   47.63
   5   8  -1  800.32   39.47
  -5   8  -1  749.60   30.65
   5  -8   1  697.29   35.55
   5   9  -1  199.88   19.39
   5  -9   1  207.11   20.36
  -5   9  -1  177.08   16.52
  -5  -9   1  237.37   28.48
   6   0   1   -0.32    0.39
  -6   0  -1   -0.05    0.10
  -6  -1  -1   -0.06    0.08
   6  -1   1   -0.24    0.33
   6   1   1   -0.31    0.27
  -6   1  -1    0.21    0.15
  -6   2  -1    0.02    0.08
   6  -2   1    0.04    0.31
   6  -3   1    0.17    0.35
  -6   3  -1    0.02    0.05
   6  -4   1    0.43    0.50
  -6   4  -1    0.07    0.31
  -6   5  -1   -0.10    0.23
   6  -5   1   -0.05    0.23
  -6   6  -1    0.15    0.14
   6  -6   1   -0.34    0.29
   6   7  -1    0.93    0.70
  -6   7  -1   -0.73    0.65
  -6  -7  -1    0.24    0.13
  -6  -7   1   -0.33    0.85
   6  -7   1   -0.01    0.17
  -6  -8  -1    0.18    0.09
   6   8  -1   -0.29    0.38
  -6  -8   1    0.10    0.71
   6  -8   1    0.00    0.33
  -6   8  -1    0.35    0.31
  -6  -9  -1   -0.17    0.07
   6  -9   1   -0.05    0.40
   6   9  -1    0.13    0.84
   7   0   1   98.58    8.96
  -7   0  -1  124.84    7.14
   7  -1   1  332.96   17.68
   7   1   1  300.72   15.66
  -7   1  -1  334.15   13.02
  -7  -1  -1  326.75    9.71
   7  -2   1  550.88   21.71
  -7   2  -1  528.74   18.50
  -7   3  -1   11.00    2.71
   7  -3   1    8.57    2.83
   7  -4   1  186.13   13.95
  -7   4  -1  223.56   14.07
   7  -5   1  397.11   21.00
  -7   5  -1  359.48   19.47
   7  -6   1  230.66   17.35
  -7   6  -1  290.35   18.16
  -7  -7  -1  164.60    9.73
   7  -7   1  237.96   18.34
   7   7  -1  203.07   22.79
  -7  -8  -1  789.41   24.19
   7  -8   1  737.19   35.66
  -7  -8   1  816.94   66.82
   7   8  -1  799.65   48.31
   8   0   1    0.38    0.50
   8  -1   1   -1.19    0.68
   8   1   1   -0.48    0.42
   8  -2   1    0.09    0.16
   8   2   1   -0.36    0.28
   8  -3   1   -0.28    0.33
   8  -4   1   -0.13    0.11
   8  -5   1    0.51    0.35
   8  -6   1    0.35    0.45
   8   6  -1    0.09    0.34
   8   7  -1   -0.15    0.15
   9   0   1   10.12    3.63
   9   1   1  429.03   18.44
   9  -1   1  434.25   19.36
   9  -2   1  355.43   17.88
   9   2   1  234.02   14.17
   9  -3   1  212.95   14.33
   9  -4   1  458.32   22.48
   9  -5   1  453.76   24.32
   9   6  -1   12.84    7.91
  10   0   1   -0.21    0.22
  10  -1   1    0.22    0.28
  10   1   1   -0.21    0.22
  10   2   1    0.43    0.37
  10  -2   1   -0.50    0.22
  10  -3   1    2.45    1.09
  10  -4   1    1.01    0.74
   0  -3   2   -6.00    5.96
   0   3  -2    1.51    4.46
   0  -4   2   38.91   15.31
   0   4  -2   31.79   10.65
   0   5  -2   -3.09    1.53
   0  -5   2  -10.80    5.50
   0  -6   2 2203.79   91.84
   0   6  -2 2216.15   89.08
   0   7  -2    1.72    3.23
   0  -7   2   -0.34    0.47
   0   8  -2    4.07    0.51
   0  -8   2    1.27    4.57
   0   9  -2    3.75    5.24
   0  -9   2   -0.80    5.81
   1  -2   2    1.36    0.29
  -1   2  -2   -0.77    0.58
   1  -3   2   -2.21    1.67
  -1   3  -2    1.10    0.60
  -1   4  -2   -0.22    0.56
   1   4  -2   -0.22    0.85
  -1   5  -2   -0.61    0.89
   1  -5   2   -0.03    1.02
   1   5  -2   -1.46    0.89
   1   6  -2   -0.47    0.44
  -1   6  -2    0.19    0.82
  -1  -6   2    1.04    1.44
   1  -6   2    0.40    0.82
   1   7  -2   -1.13    1.26
  -1   7  -2    0.53    0.74
  -1  -7   2   -0.66    0.91
   1  -7   2   -0.84    1.03
   1   8  -2   -0.79    1.04
  -1  -8   2    0.88    1.46
  -1   8  -2   -0.21    0.33
   1  -8   2    0.21    0.98
   1  -9   2   -0.79    0.69
   1   9  -2   -1.86    1.47
  -1  -9   2   -1.04    1.39
  -2   1  -2    9.63    5.81
   2  -2   2    4.64    6.16
  -2   2  -2   10.18    5.88
   2  -3   2 2394.79  104.67
  -2   3  -2 2266.63   83.85
  -2  -4   2  168.09   30.50
   2  -4   2  172.93   24.79
   2   4  -2  191.01   26.43
  -2   4  -2  176.01   22.25
  -2   5  -2   82.16   16.17
  -2  -5   2   73.86   21.77
   2  -5   2  100.04   18.34
   2   5  -2   96.63   18.05
   2   6  -2    1.03    2.14
  -2  -6   2   15.36   10.66
  -2   6  -2    4.30    2.48
   2  -6   2   13.62    7.72
  -2  -7   2  111.05   24.34
  -2   7  -2   68.09   11.00
   2   7  -2   98.42   18.51
   2  -7   2   43.45    5.41
  -2   8  -2    1.00    1.71
   2  -8   2    6.02    6.41
   2   8  -2    3.52    3.57
  -2  -8   2    6.84    8.24
  -3   0  -2   -0.30    0.16
   3  -1   2    0.70    0.95
  -3   1  -2    0.24    0.57
  -3   2  -2    1.77    1.57
   3  -2   2    3.11    3.02
  -3   3  -2   -0.12    0.14
   3  -3   2    0.19    0.55
  -3   4  -2   -0.04    0.77
   3  -4   2    0.92    1.27
  -3  -5   2    0.08    0.80
  -3   5  -2    0.57    0.74
   3   5  -2   -0.69    0.64
   3  -5   2   -0.21    0.98
   3  -6   2   -1.20    0.70
  -3  -6   2    0.38    1.60
  -3   6  -2   -1.89    1.60
   3   6  -2   -0.59    0.49
   3  -7   2    0.78    1.16
   3   7  -2   -0.14    0.78
  -3   7  -2   -1.05    0.85
   3  -8   2   -0.28    0.19
  -3   8  -2   -1.05    1.16
   3   8  -2   -0.02    1.02
  -3  -8   2    1.87    2.61
  -4   0  -2 1414.21   57.08
   4  -1   2   12.07    8.30
  -4   1  -2    5.88    4.16
  -4   2  -2    0.19    0.84
   4  -2   2    0.97    4.26
  -4   3  -2    6.66    4.91
   4  -3   2    6.99    3.36
  -4   4  -2   35.39    9.17
   4  -4   2   32.61   10.50
  -4   5  -2   49.29   12.00
   4  -5   2   55.19   14.19
  -4   6  -2 1369.28   56.64
  -4  -6   2 1455.19   96.21
   4   6  -2 1385.09   73.81
   4  -6   2 1409.76   75.31
   4   7  -2   20.23    9.42
   4  -7   2   23.11    9.67
  -4   7  -2   19.96    6.44
  -4  -7   2   14.81   12.57
  -4   8  -2  239.18   21.01
  -4  -8   2  222.46   41.21
   4   8  -2  178.75   26.93
   4  -8   2  158.93   25.61
  -5   0  -2   -0.20    0.34
   5   0   2   -0.88    1.43
  -5   1  -2   -0.50    0.59
   5  -1   2   -0.53    1.13
  -5  -1  -2   -0.78    0.93
  -5   2  -2   -0.97    0.84
   5  -2   2    0.12    0.43
  -5   3  -2   -0.13    0.33
   5  -3   2   -0.12    0.64
  -5   4  -2    0.00    0.44
   5  -4   2   -0.11    0.13
   5  -5   2    0.69    1.03
  -5   5  -2    0.74    0.69
   5  -6   2    0.23    0.45
  -5   6  -2   -0.07    0.38
   5   6  -2    0.47    1.32
   5  -7   2    0.20    0.90
  -5  -7   2    1.84    1.87
  -5   7  -2   -0.51    0.73
  -6   0  -2   29.18    7.76
   6   0   2   23.93    9.87
  -6  -1  -2    4.81    2.87
  -6   1  -2    4.76    2.20
   6  -1   2   -3.22    5.32
  -6   2  -2  116.08   14.42
   6  -2   2  119.53   17.80
  -6  -2  -2   87.91   12.43
  -6  -3  -2 2129.27   74.32
   6  -3   2 2029.79   76.57
   6  -4   2   21.41    9.58
  -6   4  -2   25.89    6.21
   6  -5   2   -1.53    4.66
  -6   5  -2    2.74    2.03
   6  -6   2    1.99    2.34
  -6   6  -2    2.19    1.27
   7   0   2   -0.10    0.92
  -7   0  -2   -0.39    0.57
  -7  -1  -2   -0.94    0.77
   7  -1   2   -0.72    0.96
  -7   1  -2   -0.22    0.48
  -7   2  -2   -0.33    0.33
   7  -2   2   -0.07    0.60
   7  -3   2    0.43    0.47
  -7   3  -2   -0.10    0.14
  -7  -3  -2    0.47    0.66
  -7  -4  -2    0.63    0.56
  -7   4  -2   -0.08    0.23
  -7   5  -2   -0.12    0.30
   7  -5   2   -0.75    0.99
  -8   0  -2 1707.52   46.40
   8   0   2 1395.49   70.61
  -8  -1  -2  197.78   15.18
   8   1   2  152.70   22.65
   8  -1   2  201.02   22.51
  -8  -2  -2   27.80    5.67
  -8   2  -2   37.69    6.21
   8  -2   2   27.46    8.32
   8  -3   2   33.03   10.35
  -8   3  -2   29.50    5.46
  -8  -3  -2   22.39    5.89
  -8  -4  -2   21.14    5.37
   8  -4   2   19.30    7.93
  -8   4  -2   35.15    6.66
   9   0   2    0.08    0.72
  -9   0  -2   -0.17    0.27
  -9   1  -2   -0.01    0.23
   9   1   2    0.14    0.62
  -9  -1  -2    0.41    0.33
   9  -1   2   -0.83    0.62
   1  -4   3  160.91   38.55
  -1   4  -3  151.78   29.30
  -2   3  -3    0.49    0.95
   2  -4   3    2.31    0.62
  -2   4  -3    0.80    1.42
  -3   2  -3  412.15   41.93
   3  -3   3   20.97   12.06
  -3   3  -3    9.15    7.29
   3  -4   3  304.90   63.31
  -3   4  -3  108.10   25.57
  -4   1  -3    1.31    1.32
  -4   2  -3    1.79    1.58
  -4   3  -3   -0.08    0.55
   4  -3   3   33.10    9.78
  -5   0  -3    2.28    2.96
   0   0   0    0.00    0.00
;
_shelx_hkl_checksum   28815
