# Supplementary material for: Structural complexity of simple Fe2O3 at high pressures and temperatures
Source: Nat Commun. 2016 Feb 11;7:10661. doi: 10.1038/ncomms10661 (PMC4753252; doi:10.1038/ncomms10661)
Supplement: Supplementary Data 4 — Crystallographic information file of Fe5O7 at 41 GPa [file ncomms10661-s5.cif]

data_Fe5O7_40.7GPa
 
_publ_requested_journal          'Nature Communications'

_publ_contact_author_name        'Elena Bykova'
_publ_contact_author_address     
;Bavarian Research Institute of Experimental Geochemistry and Geophysics, 
University of Bayreuth, Universitaetsstrasse 30
Bayreuth, D-95440
Germany
;
_publ_contact_author_email       knilav@gmail.com
_publ_contact_author_phone       49(0)921553729
_publ_contact_author_fax         49(0)921553770
loop_
_publ_author_name
_publ_author_address
'Bykova, Elena'
;Bavarian Research Institute of Experimental Geochemistry and Geophysics, 
University of Bayreuth, Universitaetsstrasse 30
Bayreuth, D-95440
Germany
;
'Dubrovinskaia, N.'
;Laboratory of Crystallography 
Material Physics and Technology at Extreme Conditions, University of Bayreuth
Universitaetsstrasse 30
Bayreuth, D-95440
Germany
;
'Dubrovinsky, L.'
;Bavarian Research Institute of Experimental Geochemistry and Geophysics, 
University of Bayreuth
Universitaetsstrasse 30
Bayreuth, D-95440
Germany
;
'Bykov, M.'
;Laboratory of Crystallography, University of Bayreuth 
Universitaetsstrasse 30
Bayreuth, D-95440
Germany
;
'McCammon C.'
;Bavarian Research Institute of Experimental Geochemistry and Geophysics, 
University of Bayreuth
Universitaetsstrasse 30
Bayreuth, D-95440
Germany
;
'Ovsyannikov S.V.'
;Bavarian Research Institute of Experimental Geochemistry and Geophysics, 
University of Bayreuth
Universitaetsstrasse 30
Bayreuth, D-95440
Germany
;
'Liermann, H.-P.'
;P02.2 Extreme Conditions Beamline, Deutsches Elektronen-Synchrotron
Notkestra\&se 85,
Hamburg, D-22607
Germany
;
'Kupenko I.'
;Nuclear Resonance Group, 
European Synchrotron Radiation Facility, 
BP 220, Grenoble F-38043, 
France
;
'Chumakov A.I.'
;Nuclear Resonance Group, 
European Synchrotron Radiation Facility, 
BP 220, Grenoble F-38043, 
France
;
'R\"uffer R.'
;Nuclear Resonance Group, 
European Synchrotron Radiation Facility, 
BP 220, Grenoble F-38043, 
France
;
'Hanfland M.'
;European Synchrotron Radiation Facility, 
BP 220, Grenoble F-38043, 
France
;
'Prakapenka, V.'
;Center for Advanced Radiation Sources, University of Chicago, 
Argonne National Laboratory, Building 434A, 9700 South Cass Ave
Argonne, IL 60437
USA
;


 
_audit_creation_method            'SHELXL-2014/7'
_shelx_SHELXL_version_number      '2014/7'
_chemical_name_systematic        'iron(II) iron(III) oxide'
_chemical_name_common            'iron(II) iron(III) oxide'
_chemical_formula_moiety         'Fe5 O7'
_chemical_formula_sum            'Fe5 O7'
_chemical_compound_source        'high-pressure high-temperature synthesis'
_chemical_melting_point          ?


_exptl_crystal_description       prism
_exptl_crystal_colour            black
_diffrn_ambient_temperature      296(2)
_diffrn_ambient_pressure         40700000
_chemical_formula_weight         391.25

loop_
 _atom_type_symbol
 _atom_type_description
 _atom_type_scat_dispersion_real
 _atom_type_scat_dispersion_imag
 _atom_type_scat_source
 'O'  'O'  -0.0001   0.0011
 'International Tables Vol C Tables 4.2.6.8 and 6.1.1.4'
 'Fe'  'Fe'   0.1387   0.2029
 'International Tables Vol C Tables 4.2.6.8 and 6.1.1.4'
 
_space_group_crystal_system       monoclinic
_space_group_IT_number            12
_space_group_name_H-M_alt         'C 2/m'
_space_group_name_Hall            '-C 2y'
 
_shelx_space_group_comment
;
The symmetry employed for this shelxl refinement is uniquely defined
by the following loop, which should always be used as a source of
symmetry information in preference to the above space-group names.
They are only intended as comments.
;
 
loop_
 _space_group_symop_operation_xyz
 'x, y, z'
 '-x, y, -z'
 'x+1/2, y+1/2, z'
 '-x+1/2, y+1/2, -z'
 '-x, -y, -z'
 'x, -y, z'
 '-x+1/2, -y+1/2, -z'
 'x+1/2, -y+1/2, z'
 
_cell_length_a                    9.208(7)
_cell_length_b                    2.7327(10)
_cell_length_c                    8.270(5)
_cell_angle_alpha                 90
_cell_angle_beta                  105.50(8)
_cell_angle_gamma                 90
_cell_volume                      200.5(2)
_cell_formula_units_Z             2
_cell_measurement_temperature     296(2)
_cell_measurement_reflns_used    61
_cell_measurement_theta_min      2.7730
_cell_measurement_theta_max      10.6430
 

_exptl_crystal_density_meas       ?
_exptl_crystal_density_method     ?
_exptl_crystal_density_diffrn     6.480          
_exptl_crystal_F_000              372
_exptl_transmission_factor_min    ?
_exptl_transmission_factor_max    ?
_exptl_crystal_size_max          0.005
_exptl_crystal_size_mid          0.005
_exptl_crystal_size_min          0.005
_exptl_absorpt_coefficient_mu     2.115
_shelx_estimated_absorpt_T_min    ?
_shelx_estimated_absorpt_T_max    ?
_exptl_absorpt_correction_type    none
_exptl_absorpt_correction_T_min   ?
_exptl_absorpt_correction_T_max   ?
_exptl_absorpt_process_details    ?

_diffrn_radiation_probe          x-ray
_diffrn_radiation_type           synchrotron

_diffrn_radiation_wavelength     0.3344
_diffrn_source                   synchrotron
_diffrn_source_type              'APS, GSECARS, Beamline 13 IDD'
_diffrn_radiation_monochromator  synchrotron
_diffrn_measurement_device_type  
;
MAR-CrysAlisPro-abstract goniometer: imported MAR images
;
_diffrn_measurement_method       '\w scans'
_diffrn_detector_area_resol_mean  ?
_diffrn_reflns_number             106
_diffrn_reflns_av_unetI/netI      0.0454
_diffrn_reflns_av_R_equivalents   0.0385
_diffrn_reflns_limit_h_min        -8
_diffrn_reflns_limit_h_max        9
_diffrn_reflns_limit_k_min        -2
_diffrn_reflns_limit_k_max        2
_diffrn_reflns_limit_l_min        -8
_diffrn_reflns_limit_l_max        9
_diffrn_reflns_theta_min          2.770
_diffrn_reflns_theta_max          10.783
_diffrn_reflns_theta_full         10.783
_diffrn_measured_fraction_theta_max   0.396
_diffrn_measured_fraction_theta_full  0.392
_diffrn_reflns_Laue_measured_fraction_max    0.396
_diffrn_reflns_Laue_measured_fraction_full   0.392
_diffrn_reflns_point_group_measured_fraction_max   0.396
_diffrn_reflns_point_group_measured_fraction_full  0.392
_reflns_number_total              72
_reflns_number_gt                 63
_reflns_threshold_expression      'I > 2\s(I)'
_reflns_Friedel_coverage          0.000
_reflns_Friedel_fraction_max      .
_reflns_Friedel_fraction_full     .
 
_reflns_special_details
;
 Reflections were merged by SHELXL according to the crystal
 class for the calculation of statistics and refinement.
 
 _reflns_Friedel_fraction is defined as the number of unique
 Friedel pairs measured divided by the number that would be
 possible theoretically, ignoring centric projections and
 systematic absences.
;
 
_computing_data_collection       
;
CrysAlisPro, Agilent Technologies,
Version 1.171.36.28 (release 01-02-2013 CrysAlis171 .NET)
(compiled Feb  1 2013,16:14:44)
;
_computing_cell_refinement       
;
CrysAlisPro, Agilent Technologies,
Version 1.171.36.28 (release 01-02-2013 CrysAlis171 .NET)
(compiled Feb  1 2013,16:14:44)
;
_computing_data_reduction        
;
CrysAlisPro, Agilent Technologies,
Version 1.171.36.28 (release 01-02-2013 CrysAlis171 .NET)
(compiled Feb  1 2013,16:14:44)
;
_computing_structure_solution     'SHELXS-97 (Sheldrick, 1990)'
_computing_structure_refinement 'SHELXL-2014/7 (Sheldrick, 2014)'
_computing_molecular_graphics     ?
_computing_publication_material   ?
_refine_special_details           ?
_refine_ls_structure_factor_coef  Fsqd
_refine_ls_matrix_type            full
_refine_ls_weighting_scheme       calc
_refine_ls_weighting_details
'w=1/[\s^2^(Fo^2^)+(0.1248P)^2^] where P=(Fo^2^+2Fc^2^)/3'
_atom_sites_solution_primary      direct
_atom_sites_solution_secondary    difmap

_refine_ls_extinction_method      none
_refine_ls_extinction_coef        .
_refine_ls_number_reflns          72
_refine_ls_number_parameters      18
_refine_ls_number_restraints      0
_refine_ls_R_factor_all           0.0673
_refine_ls_R_factor_gt            0.0638
_refine_ls_wR_factor_ref          0.1583
_refine_ls_wR_factor_gt           0.1541
_refine_ls_goodness_of_fit_ref    1.056
_refine_ls_restrained_S_all       1.056
_refine_ls_shift/su_max           0.000
_refine_ls_shift/su_mean          0.000
 
loop_
 _atom_site_label
 _atom_site_type_symbol
 _atom_site_fract_x
 _atom_site_fract_y
 _atom_site_fract_z
 _atom_site_U_iso_or_equiv
 _atom_site_adp_type
 _atom_site_occupancy
 _atom_site_site_symmetry_order  
 _atom_site_calc_flag
 _atom_site_refinement_flags_posn
 _atom_site_refinement_flags_adp
 _atom_site_refinement_flags_occupancy
 _atom_site_disorder_assembly
 _atom_site_disorder_group
Fe1 Fe 0.3019(4) 0.0000 0.1931(5) 0.0123(19) Uiso 1 2 d S . P . .
O1 O 0.038(3) 0.0000 0.783(3) 0.022(4) Uiso 1 2 d S . P . .
Fe2 Fe 0.0000 0.0000 0.0000 0.014(2) Uiso 1 4 d S . P . .
O2 O 0.250(3) 0.0000 0.635(3) 0.016(4) Uiso 1 2 d S . P . .
Fe3 Fe 0.1094(5) 0.0000 0.4145(5) 0.016(2) Uiso 1 2 d S . P . .
O3 O 0.343(3) 0.0000 0.948(2) 0.014(3) Uiso 1 2 d S . P . .
O4 O 0.5000 0.0000 0.5000 0.031(6) Uiso 1 4 d S . P . .
 
_geom_special_details
;
 All esds (except the esd in the dihedral angle between two l.s. planes)
 are estimated using the full covariance matrix.  The cell esds are taken
 into account individually in the estimation of esds in distances, angles
 and torsion angles; correlations between esds in cell parameters are only
 used when they are defined by crystal symmetry.  An approximate (isotropic)
 treatment of cell esds is used for estimating esds involving l.s. planes.
;
 
loop_
 _geom_bond_atom_site_label_1
 _geom_bond_atom_site_label_2
 _geom_bond_distance
 _geom_bond_site_symmetry_2
 _geom_bond_publ_flag
Fe1 O1 1.982(16) 7_556 ?
Fe1 O1 1.982(16) 7_546 ?
Fe1 O3 2.05(2) 7_546 ?
Fe1 O3 2.05(2) 7_556 ?
Fe1 O2 2.115(10) 7_556 ?
Fe1 O2 2.115(10) 7_546 ?
Fe1 O3 2.161(13) 1_554 ?
Fe1 Fe1 2.7327(10) 1_565 ?
Fe1 Fe1 2.7327(10) 1_545 ?
Fe1 Fe2 2.812(5) . ?
Fe1 Fe3 2.869(4) . ?
O1 Fe3 1.82(3) 5_556 ?
O1 Fe2 1.919(15) 1_556 ?
O1 Fe1 1.982(16) 7_556 ?
O1 Fe1 1.982(16) 7_546 ?
Fe2 O1 1.919(15) 5_556 ?
Fe2 O1 1.919(15) 1_554 ?
Fe2 O3 1.949(17) 7_556 ?
Fe2 O3 1.949(17) 3_444 ?
Fe2 O3 1.949(17) 7_546 ?
Fe2 O3 1.949(17) 3_454 ?
Fe2 Fe2 2.7327(10) 1_545 ?
Fe2 Fe2 2.7327(10) 1_565 ?
Fe2 Fe1 2.812(5) 5 ?
O2 Fe3 1.94(3) . ?
O2 Fe3 1.998(11) 7_556 ?
O2 Fe3 1.998(11) 7_546 ?
O2 Fe1 2.115(10) 7_556 ?
O2 Fe1 2.115(10) 7_546 ?
Fe3 O1 1.82(3) 5_556 ?
Fe3 O4 1.9395(19) 3_445 ?
Fe3 O4 1.9395(19) 3_455 ?
Fe3 O2 1.998(12) 7_556 ?
Fe3 O2 1.998(11) 7_546 ?
Fe3 Fe3 2.7327(10) 1_545 ?
Fe3 Fe3 2.7327(10) 1_565 ?
Fe3 Fe3 2.753(5) 5_556 ?
Fe3 Fe3 2.936(9) 7_556 ?
Fe3 Fe3 2.936(9) 7_546 ?
O3 Fe2 1.949(17) 3_556 ?
O3 Fe2 1.949(17) 3_546 ?
O3 Fe1 2.05(2) 7_546 ?
O3 Fe1 2.05(2) 7_556 ?
O3 Fe1 2.161(13) 1_556 ?
O4 Fe3 1.9395(19) 7_546 ?
O4 Fe3 1.9395(19) 3 ?
O4 Fe3 1.9395(19) 7_556 ?
O4 Fe3 1.9395(19) 3_545 ?
 
loop_
 _geom_angle_atom_site_label_1
 _geom_angle_atom_site_label_2
 _geom_angle_atom_site_label_3
 _geom_angle
 _geom_angle_site_symmetry_1
 _geom_angle_site_symmetry_3
 _geom_angle_publ_flag
O1 Fe1 O1 87.2(9) 7_556 7_546 ?
O1 Fe1 O3 150.9(7) 7_556 7_546 ?
O1 Fe1 O3 87.3(7) 7_546 7_546 ?
O1 Fe1 O3 87.3(7) 7_556 7_556 ?
O1 Fe1 O3 150.9(7) 7_546 7_556 ?
O3 Fe1 O3 83.8(10) 7_546 7_556 ?
O1 Fe1 O2 77.5(5) 7_556 7_556 ?
O1 Fe1 O2 132.4(9) 7_546 7_556 ?
O3 Fe1 O2 125.7(7) 7_546 7_556 ?
O3 Fe1 O2 73.7(8) 7_556 7_556 ?
O1 Fe1 O2 132.4(9) 7_556 7_546 ?
O1 Fe1 O2 77.5(5) 7_546 7_546 ?
O3 Fe1 O2 73.7(8) 7_546 7_546 ?
O3 Fe1 O2 125.7(7) 7_556 7_546 ?
O2 Fe1 O2 80.5(5) 7_556 7_546 ?
O1 Fe1 O3 77.3(7) 7_556 1_554 ?
O1 Fe1 O3 77.3(7) 7_546 1_554 ?
O3 Fe1 O3 73.6(6) 7_546 1_554 ?
O3 Fe1 O3 73.6(6) 7_556 1_554 ?
O2 Fe1 O3 139.3(3) 7_556 1_554 ?
O2 Fe1 O3 139.3(3) 7_546 1_554 ?
O1 Fe1 Fe1 46.4(4) 7_556 1_565 ?
O1 Fe1 Fe1 133.6(4) 7_546 1_565 ?
O3 Fe1 Fe1 131.9(5) 7_546 1_565 ?
O3 Fe1 Fe1 48.1(5) 7_556 1_565 ?
O2 Fe1 Fe1 49.8(2) 7_556 1_565 ?
O2 Fe1 Fe1 130.2(2) 7_546 1_565 ?
O3 Fe1 Fe1 90.0 1_554 1_565 ?
O1 Fe1 Fe1 133.6(4) 7_556 1_545 ?
O1 Fe1 Fe1 46.4(4) 7_546 1_545 ?
O3 Fe1 Fe1 48.1(5) 7_546 1_545 ?
O3 Fe1 Fe1 131.9(5) 7_556 1_545 ?
O2 Fe1 Fe1 130.2(2) 7_556 1_545 ?
O2 Fe1 Fe1 49.8(2) 7_546 1_545 ?
O3 Fe1 Fe1 90.0 1_554 1_545 ?
Fe1 Fe1 Fe1 180.0(5) 1_565 1_545 ?
O1 Fe1 Fe2 130.8(6) 7_556 . ?
O1 Fe1 Fe2 130.8(6) 7_546 . ?
O3 Fe1 Fe2 43.9(5) 7_546 . ?
O3 Fe1 Fe2 43.9(5) 7_556 . ?
O2 Fe1 Fe2 90.8(7) 7_556 . ?
O2 Fe1 Fe2 90.8(7) 7_546 . ?
O3 Fe1 Fe2 82.1(6) 1_554 . ?
Fe1 Fe1 Fe2 90.0 1_565 . ?
Fe1 Fe1 Fe2 90.0 1_545 . ?
O1 Fe1 Fe3 120.4(4) 7_556 . ?
O1 Fe1 Fe3 120.4(4) 7_546 . ?
O3 Fe1 Fe3 86.7(4) 7_546 . ?
O3 Fe1 Fe3 86.7(4) 7_556 . ?
O2 Fe1 Fe3 44.1(3) 7_556 . ?
O2 Fe1 Fe3 44.1(3) 7_546 . ?
O3 Fe1 Fe3 153.3(6) 1_554 . ?
Fe1 Fe1 Fe3 90.0 1_565 . ?
Fe1 Fe1 Fe3 90.0 1_545 . ?
Fe2 Fe1 Fe3 71.14(14) . . ?
Fe3 O1 Fe2 124.1(10) 5_556 1_556 ?
Fe3 O1 Fe1 116.5(7) 5_556 7_556 ?
Fe2 O1 Fe1 102.8(9) 1_556 7_556 ?
Fe3 O1 Fe1 116.5(7) 5_556 7_546 ?
Fe2 O1 Fe1 102.8(9) 1_556 7_546 ?
Fe1 O1 Fe1 87.2(9) 7_556 7_546 ?
O1 Fe2 O1 180.0(13) 5_556 1_554 ?
O1 Fe2 O3 95.9(7) 5_556 7_556 ?
O1 Fe2 O3 84.1(7) 1_554 7_556 ?
O1 Fe2 O3 84.1(7) 5_556 3_444 ?
O1 Fe2 O3 95.9(7) 1_554 3_444 ?
O3 Fe2 O3 180.0 7_556 3_444 ?
O1 Fe2 O3 95.9(7) 5_556 7_546 ?
O1 Fe2 O3 84.1(7) 1_554 7_546 ?
O3 Fe2 O3 89.0(10) 7_556 7_546 ?
O3 Fe2 O3 91.0(10) 3_444 7_546 ?
O1 Fe2 O3 84.1(7) 5_556 3_454 ?
O1 Fe2 O3 95.9(7) 1_554 3_454 ?
O3 Fe2 O3 91.0(10) 7_556 3_454 ?
O3 Fe2 O3 89.0(10) 3_444 3_454 ?
O3 Fe2 O3 180.0(10) 7_546 3_454 ?
O1 Fe2 Fe2 90.0 5_556 1_545 ?
O1 Fe2 Fe2 90.0 1_554 1_545 ?
O3 Fe2 Fe2 134.5(5) 7_556 1_545 ?
O3 Fe2 Fe2 45.5(5) 3_444 1_545 ?
O3 Fe2 Fe2 45.5(5) 7_546 1_545 ?
O3 Fe2 Fe2 134.5(5) 3_454 1_545 ?
O1 Fe2 Fe2 90.0 5_556 1_565 ?
O1 Fe2 Fe2 90.0 1_554 1_565 ?
O3 Fe2 Fe2 45.5(5) 7_556 1_565 ?
O3 Fe2 Fe2 134.5(5) 3_444 1_565 ?
O3 Fe2 Fe2 134.5(5) 7_546 1_565 ?
O3 Fe2 Fe2 45.5(5) 3_454 1_565 ?
Fe2 Fe2 Fe2 180.0 1_545 1_565 ?
O1 Fe2 Fe1 97.6(7) 5_556 5 ?
O1 Fe2 Fe1 82.4(7) 1_554 5 ?
O3 Fe2 Fe1 133.3(6) 7_556 5 ?
O3 Fe2 Fe1 46.7(6) 3_444 5 ?
O3 Fe2 Fe1 133.3(6) 7_546 5 ?
O3 Fe2 Fe1 46.7(6) 3_454 5 ?
Fe2 Fe2 Fe1 90.0 1_545 5 ?
Fe2 Fe2 Fe1 90.0 1_565 5 ?
O1 Fe2 Fe1 82.4(7) 5_556 . ?
O1 Fe2 Fe1 97.6(7) 1_554 . ?
O3 Fe2 Fe1 46.7(6) 7_556 . ?
O3 Fe2 Fe1 133.3(6) 3_444 . ?
O3 Fe2 Fe1 46.7(6) 7_546 . ?
O3 Fe2 Fe1 133.3(6) 3_454 . ?
Fe2 Fe2 Fe1 90.0 1_545 . ?
Fe2 Fe2 Fe1 90.0 1_565 . ?
Fe1 Fe2 Fe1 180.00(9) 5 . ?
Fe3 O2 Fe3 96.5(7) . 7_556 ?
Fe3 O2 Fe3 96.5(7) . 7_546 ?
Fe3 O2 Fe3 86.3(6) 7_556 7_546 ?
Fe3 O2 Fe1 114.7(9) . 7_556 ?
Fe3 O2 Fe1 88.4(4) 7_556 7_556 ?
Fe3 O2 Fe1 148.8(15) 7_546 7_556 ?
Fe3 O2 Fe1 114.7(9) . 7_546 ?
Fe3 O2 Fe1 148.8(15) 7_556 7_546 ?
Fe3 O2 Fe1 88.4(4) 7_546 7_546 ?
Fe1 O2 Fe1 80.5(5) 7_556 7_546 ?
O1 Fe3 O2 174.4(6) 5_556 . ?
O1 Fe3 O4 89.5(3) 5_556 3_445 ?
O2 Fe3 O4 86.5(3) . 3_445 ?
O1 Fe3 O4 89.5(3) 5_556 3_455 ?
O2 Fe3 O4 86.5(3) . 3_455 ?
O4 Fe3 O4 89.57(11) 3_445 3_455 ?
O1 Fe3 O2 100.5(9) 5_556 7_556 ?
O2 Fe3 O2 83.5(7) . 7_556 ?
O4 Fe3 O2 169.9(9) 3_445 7_556 ?
O4 Fe3 O2 91.2(2) 3_455 7_556 ?
O1 Fe3 O2 100.5(9) 5_556 7_546 ?
O2 Fe3 O2 83.5(7) . 7_546 ?
O4 Fe3 O2 91.2(2) 3_445 7_546 ?
O4 Fe3 O2 169.9(9) 3_455 7_546 ?
O2 Fe3 O2 86.3(6) 7_556 7_546 ?
O1 Fe3 Fe3 90.000(3) 5_556 1_545 ?
O2 Fe3 Fe3 90.000(1) . 1_545 ?
O4 Fe3 Fe3 45.21(6) 3_445 1_545 ?
O4 Fe3 Fe3 134.79(6) 3_455 1_545 ?
O2 Fe3 Fe3 133.1(3) 7_556 1_545 ?
O2 Fe3 Fe3 46.9(3) 7_546 1_545 ?
O1 Fe3 Fe3 90.000(4) 5_556 1_565 ?
O2 Fe3 Fe3 90.000(2) . 1_565 ?
O4 Fe3 Fe3 134.79(6) 3_445 1_565 ?
O4 Fe3 Fe3 45.21(6) 3_455 1_565 ?
O2 Fe3 Fe3 46.9(3) 7_556 1_565 ?
O2 Fe3 Fe3 133.1(3) 7_546 1_565 ?
Fe3 Fe3 Fe3 180.00(19) 1_545 1_565 ?
O1 Fe3 Fe3 89.4(5) 5_556 5_556 ?
O2 Fe3 Fe3 85.0(5) . 5_556 ?
O4 Fe3 Fe3 44.79(6) 3_445 5_556 ?
O4 Fe3 Fe3 44.79(6) 3_455 5_556 ?
O2 Fe3 Fe3 135.1(2) 7_556 5_556 ?
O2 Fe3 Fe3 135.1(2) 7_546 5_556 ?
Fe3 Fe3 Fe3 90.000(1) 1_545 5_556 ?
Fe3 Fe3 Fe3 90.0 1_565 5_556 ?
O1 Fe3 Fe1 82.4(4) 5_556 . ?
O2 Fe3 Fe1 103.3(4) . . ?
O4 Fe3 Fe1 134.61(7) 3_445 . ?
O4 Fe3 Fe1 134.61(7) 3_455 . ?
O2 Fe3 Fe1 47.5(3) 7_556 . ?
O2 Fe3 Fe1 47.5(3) 7_546 . ?
Fe3 Fe3 Fe1 90.0 1_545 . ?
Fe3 Fe3 Fe1 90.0 1_565 . ?
Fe3 Fe3 Fe1 171.7(3) 5_556 . ?
O1 Fe3 Fe3 141.4(3) 5_556 7_556 ?
O2 Fe3 Fe3 42.6(3) . 7_556 ?
O4 Fe3 Fe3 129.0(3) 3_445 7_556 ?
O4 Fe3 Fe3 88.49(12) 3_455 7_556 ?
O2 Fe3 Fe3 41.0(8) 7_556 7_556 ?
O2 Fe3 Fe3 83.2(7) 7_546 7_556 ?
Fe3 Fe3 Fe3 117.74(9) 1_545 7_556 ?
Fe3 Fe3 Fe3 62.26(9) 1_565 7_556 ?
Fe3 Fe3 Fe3 115.1(3) 5_556 7_556 ?
Fe1 Fe3 Fe3 72.02(13) . 7_556 ?
O1 Fe3 Fe3 141.4(3) 5_556 7_546 ?
O2 Fe3 Fe3 42.6(3) . 7_546 ?
O4 Fe3 Fe3 88.49(12) 3_445 7_546 ?
O4 Fe3 Fe3 129.0(3) 3_455 7_546 ?
O2 Fe3 Fe3 83.2(7) 7_556 7_546 ?
O2 Fe3 Fe3 41.0(8) 7_546 7_546 ?
Fe3 Fe3 Fe3 62.26(9) 1_545 7_546 ?
Fe3 Fe3 Fe3 117.74(9) 1_565 7_546 ?
Fe3 Fe3 Fe3 115.1(3) 5_556 7_546 ?
Fe1 Fe3 Fe3 72.02(13) . 7_546 ?
Fe3 Fe3 Fe3 55.48(19) 7_556 7_546 ?
Fe2 O3 Fe2 89.0(10) 3_556 3_546 ?
Fe2 O3 Fe1 157.9(8) 3_556 7_546 ?
Fe2 O3 Fe1 89.44(17) 3_546 7_546 ?
Fe2 O3 Fe1 89.44(17) 3_556 7_556 ?
Fe2 O3 Fe1 157.9(8) 3_546 7_556 ?
Fe1 O3 Fe1 83.8(10) 7_546 7_556 ?
Fe2 O3 Fe1 95.7(8) 3_556 1_556 ?
Fe2 O3 Fe1 95.7(8) 3_546 1_556 ?
Fe1 O3 Fe1 106.4(6) 7_546 1_556 ?
Fe1 O3 Fe1 106.4(6) 7_556 1_556 ?
Fe3 O4 Fe3 180.0 7_546 3 ?
Fe3 O4 Fe3 89.57(11) 7_546 7_556 ?
Fe3 O4 Fe3 90.43(11) 3 7_556 ?
Fe3 O4 Fe3 90.43(11) 7_546 3_545 ?
Fe3 O4 Fe3 89.57(11) 3 3_545 ?
Fe3 O4 Fe3 180.0 7_556 3_545 ?
 
_refine_diff_density_max    1.126
_refine_diff_density_min   -1.001
_refine_diff_density_rms    0.279

_shelx_res_file
;

    test.res created by SHELXL-2014/7

TITL Fe2O3_P5 in C2/m
CELL 0.33440 9.2084 2.7327 8.2700 90.000 105.500 90.000
ZERR 2.0000 0.0072 0.0010 0.0053 0.000 0.084 0.000
LATT 7
SYMM -X, Y, -Z
SFAC O FE
DISP     Fe    0.13872    0.20289       413.35
DISP     O    -0.00011    0.00113         7.70
UNIT 14 10
MERG 2
FMAP 2
GRID
PLAN 20
TEMP 23

L.S. 10
ACTA 24
WGHT    0.124800
FVAR       3.10634
FE1   2    0.301883    0.000000    0.193102    10.50000    0.01228
O1    1    0.037820    0.000000    0.782783    10.50000    0.02211
FE2   2    0.000000    0.000000    0.000000    10.25000    0.01443
O2    1    0.250242    0.000000    0.635363    10.50000    0.01632
FE3   2    0.109362    0.000000    0.414492    10.50000    0.01601
O3    1    0.343424    0.000000    0.947982    10.50000    0.01372
O4    1    0.500000    0.000000    0.500000    10.25000    0.03149
HKLF 4

REM  Fe2O3_P5 in C2/m
REM R1 =  0.0638 for      63 Fo > 4sig(Fo)  and  0.0673 for all      72 data
REM     18 parameters refined using      0 restraints

END

WGHT      0.1248      0.0000

REM Highest difference peak  1.126,  deepest hole -1.001,  1-sigma level  0.279
Q1    1   0.1980  0.0000  0.5264  10.50000  0.05    1.13
Q2    1  -0.0236  0.0000  0.7519  10.50000  0.05    0.89
Q3    1   0.4172  0.0000  0.1308  10.50000  0.05    0.88
Q4    1   0.5000 -0.5000  0.5000  10.25000  0.05    0.84
Q5    1   0.2941  0.0000  0.6933  10.50000  0.05    0.81
Q6    1   0.2398  0.0000  0.1121  10.50000  0.05    0.73
Q7    1   0.1405 -0.1241  0.8160  11.00000  0.05    0.71
Q8    1   0.0779  0.0000  0.0611  10.50000  0.05    0.68
Q9    1   0.4052  0.0000  0.4159  10.50000  0.05    0.68
Q10   1   0.4386  0.0000  0.8846  10.50000  0.05    0.60
Q11   1   0.3202  0.0000  0.2477  10.50000  0.05    0.53
Q12   1   0.4171  0.2151  1.0006  11.00000  0.05    0.49
Q13   1   0.2972 -0.1720  0.5833  11.00000  0.05    0.45
Q14   1   0.1781  0.0000  0.2425  10.50000  0.05    0.45
Q15   1   0.3243 -0.2376  0.6161  11.00000  0.05    0.44
Q16   1   0.5600  0.2095  0.4579  11.00000  0.05    0.44
Q17   1   0.3396 -0.5000  1.0410  10.50000  0.05    0.36
Q18   1   0.5421  0.0000  0.3396  10.50000  0.05    0.36
Q19   1   0.5217 -0.2335  0.4049  11.00000  0.05    0.34
Q20   1   0.0849  0.0000  0.6499  10.50000  0.05    0.28
;
_shelx_res_checksum   66799

_shelx_hkl_file
;
   0   2  -2 1367.12 189.451   1
   0   2  -3 1428.33 321.445   1
   0  -2   4 533.152 202.670   1
   0  -2   5 79604.0 1937.08   1
   0  -2   6 89.0056 64.8750   1
  -1  -1   7 32440.9 2264.57   1
  -1  -1   6 115.434 103.665   1
  -1  -1   4 83594.5 2149.72   1
   1   1  -4 83590.7 3016.17   1
   1   1  -3 15503.8 971.402   1
  -1  -1   3 13924.4 653.090   1
   1   1  -2 31447.1 808.952   1
   1  -1   2 8385.78 616.499   1
  -2   0   5 12714.1 1361.74   1
  -2   0   4 49627.6 2096.68   1
   2   0  -2 693.121 128.307   1
  -2   0   2 777.324 120.231   1
  -2  -2   7 499.316 165.288   1
  -2  -2   6 3976.66 724.201   1
   2   2  -6 1636.61 572.375   1
   2   2  -5 4571.87 739.769   1
  -2  -2   5 2659.12 625.772   1
   2   2  -4 7917.64 556.384   1
   2   2  -3 105946. 2878.86   1
   2  -2   3 6611.44 334.771   1
   2  -2   4 3575.19 487.936   1
   2  -2   5 7404.41 952.218   1
  -3  -1   8 5217.10 1593.28   1
  -3  -1   7 33930.6 1648.20   1
   3   1  -6 9638.89 1115.99   1
  -3  -1   6 10655.8 747.258   1
   3   1  -5 49422.3 2307.75   1
  -3  -1   5 50946.9 1618.90   1
  -3  -1   4 25482.8 1631.18   1
  -3   1   4 24442.5 1710.24   1
   3   1  -4 27305.4 981.291   1
  -3   1   3 73038.3 2509.00   1
   3   1  -3 75858.3 2319.70   1
   3  -1  -2 178521. 3406.22   1
  -4   0   9 3396.20 1145.01   1
  -4   0   8 15958.4 1690.28   1
  -4   0   7 1146.89 411.166   1
   4   0  -6 120966. 4651.58   1
  -4   0   6 120352. 3043.73   1
   4   0  -5 2335.40 566.522   1
  -4   0   5 1553.29 246.770   1
  -4   0   4 5330.76 443.505   1
   4   0  -4 3475.55 458.021   1
   4   0  -3 286.776 127.755   1
  -4   0   3 349.208 216.965   1
   4   2  -6 60940.7 2446.04   1
   4   2  -5 497.565 139.058   1
   4   2  -4 2051.33 593.275   1
  -4   2   4 1490.34 430.109   1
  -4   2   3 58.4534 194.595   1
  -4   2   2 220.526 61.0583   1
  -5  -1   8 47382.2 2048.40   1
  -5   1   8 39482.2 3140.31   1
   5   1  -7 6303.82 1030.41   1
  -5   1   7 5652.04 956.577   1
  -5  -1   7 8557.39 921.277   1
  -5  -1   6 4296.64 756.784   1
  -5   1   6 5798.73 778.237   1
   5   1  -6 5450.76 781.971   1
   5   1  -5 20838.1 1184.72   1
  -5   1   5 19678.6 1117.12   1
   5   1  -4 52552.7 2395.64   1
  -5   1   4 55408.7 1592.34   1
   5  -1  -3 44292.1 1563.38   1
  -5   1   3 43797.9 1706.39   1
   5  -1  -2 45127.9 1153.26   1
   6   0  -8 1209.55 643.297   1
  -6   0   8 754.886 321.637   1
   6   0  -7 6369.22 1095.11   1
  -6   0   7 5327.41 664.403   1
  -6   0   6-285.193 278.378   1
   6   0  -6 248.931 234.127   1
  -6   0   5-80.6494 412.915   1
   6   0  -5 85.4576 217.950   1
   6   0  -3 2422.05 571.803   1
  -6   2   5-68.3891 118.111   1
   6   2  -5 78.5288 173.794   1
  -6   2   4 111079. 2175.99   1
  -6   2   3 1032.15 234.553   1
   6  -2  -2 321.621 163.688   1
   6  -2  -1 286.351 122.081   1
   6  -2   0 2109.57 315.922   1
   7  -1  -7 14531.5 1893.04   1
   7   1  -7 16131.0 1267.85   1
   7   1  -6 20456.7 1369.57   1
  -7   1   6 22702.7 1256.09   1
   7  -1  -5 2748.80 531.315   1
   7   1  -5 3885.80 770.280   1
  -7   1   5 3586.62 659.034   1
   7  -1  -4 6736.76 630.352   1
   7  -1  -3 38296.5 1396.96   1
   7  -1  -2 7647.85 988.700   1
   8   0  -7 43875.5 2408.49   1
  -8   0   7 44110.4 3291.04   1
   8   0  -6 67.2254 83.0089   1
   8   0  -5 61.6277 98.4207   1
   8   0  -4 575.643 253.472   1
   9   1  -5 6286.65 1437.91   1
   9  -1  -5 14913.0 969.622   1
   9  -1  -4 7728.81 762.523   1
   9  -1  -3 16538.6 1619.03   1
   0   0   0    0.00    0.00   0
TITL Fe2O3_P5 in C2/m
REM C2/m (#12 in standard setting)
CELL 0.33440   9.208422   2.732700   8.269993  90.0000 105.5004  90.0000
ZERR    2.00   0.007154   0.001027   0.005263   0.0000   0.0835   0.0000
LATT  7
SYMM -x, y,-z
SFAC O Fe
UNIT 6.00 4.00
TREF
HKLF 4
END
;
_shelx_hkl_checksum   80703
