# Supplementary material for: Structural complexity of simple Fe2O3 at high pressures and temperatures
Source: Nat Commun. 2016 Feb 11;7:10661. doi: 10.1038/ncomms10661 (PMC4753252; doi:10.1038/ncomms10661)
Supplement: Supplementary Data 5 — Crystallographic information file of Fe25O32 at 80 GPa [file ncomms10661-s6.cif]

 
data_Fe25O32_80.1GPa

_publ_requested_journal          'Nature Communications'

_publ_contact_author_name        'Elena Bykova'
_publ_contact_author_address     
;Bavarian Research Institute of Experimental Geochemistry and Geophysics, 
University of Bayreuth, Universitaetsstrasse 30
Bayreuth, D-95440
Germany
;
_publ_contact_author_email       knilav@gmail.com
_publ_contact_author_phone       49(0)921553729
_publ_contact_author_fax         49(0)921553770
loop_
_publ_author_name
_publ_author_address
'Bykova, Elena'
;Bavarian Research Institute of Experimental Geochemistry and Geophysics, 
University of Bayreuth, Universitaetsstrasse 30
Bayreuth, D-95440
Germany
;
'Dubrovinskaia, N.'
;Laboratory of Crystallography 
Material Physics and Technology at Extreme Conditions, University of Bayreuth
Universitaetsstrasse 30
Bayreuth, D-95440
Germany
;
'Dubrovinsky, L.'
;Bavarian Research Institute of Experimental Geochemistry and Geophysics, 
University of Bayreuth
Universitaetsstrasse 30
Bayreuth, D-95440
Germany
;
'Bykov, M.'
;Laboratory of Crystallography, University of Bayreuth 
Universitaetsstrasse 30
Bayreuth, D-95440
Germany
;
'McCammon C.'
;Bavarian Research Institute of Experimental Geochemistry and Geophysics, 
University of Bayreuth
Universitaetsstrasse 30
Bayreuth, D-95440
Germany
;
'Ovsyannikov S.V.'
;Bavarian Research Institute of Experimental Geochemistry and Geophysics, 
University of Bayreuth
Universitaetsstrasse 30
Bayreuth, D-95440
Germany
;
'Liermann, H.-P.'
;P02.2 Extreme Conditions Beamline, Deutsches Elektronen-Synchrotron
Notkestra\&se 85,
Hamburg, D-22607
Germany
;
'Kupenko I.'
;Nuclear Resonance Group, 
European Synchrotron Radiation Facility, 
BP 220, Grenoble F-38043, 
France
;
'Chumakov A.I.'
;Nuclear Resonance Group, 
European Synchrotron Radiation Facility, 
BP 220, Grenoble F-38043, 
France
;
'R\"uffer R.'
;Nuclear Resonance Group, 
European Synchrotron Radiation Facility, 
BP 220, Grenoble F-38043, 
France
;
'Hanfland M.'
;European Synchrotron Radiation Facility, 
BP 220, Grenoble F-38043, 
France
;
'Prakapenka, V.'
;Center for Advanced Radiation Sources, University of Chicago, 
Argonne National Laboratory, Building 434A, 9700 South Cass Ave
Argonne, IL 60437
USA
;

_audit_creation_method           SHELXL-2014/7
_shelx_SHELXL_version_number     2014/7
_chemical_name_systematic        'Iron Oxide (25/32)'
_chemical_name_common            'Iron Oxide (25/32)'
_chemical_formula_moiety         'Fe25 O32'
_chemical_formula_sum            'Fe25 O32'
_chemical_melting_point          ?

_exptl_crystal_description       irregular
_exptl_crystal_colour            black
_diffrn_ambient_temperature      296(2)
_diffrn_ambient_pressure         80100000
_chemical_formula_weight         1908.25

loop_
_atom_type_symbol
_atom_type_description
_atom_type_scat_dispersion_real
_atom_type_scat_dispersion_imag
_atom_type_scat_source
O O 0.0008 0.0015 'International Tables Vol C Tables 4.2.6.8 and 6.1.1.4'
Fe Fe 0.1690 0.2523 'International Tables Vol C Tables 4.2.6.8 and 6.1.1.4'

_space_group_crystal_system      hexagonal
_space_group_IT_number           189
_space_group_name_H-M_alt        'P -6 2 m'
_space_group_name_Hall           'P -6 -2'

_shelx_space_group_comment       
;
The symmetry employed for this shelxl refinement is uniquely defined
by the following loop, which should always be used as a source of
symmetry information in preference to the above space-group names.
They are only intended as comments.
;

loop_
_space_group_symop_operation_xyz
'x, y, z'
'-x+y, -x, -z'
'-y, x-y, z'
'x, y, -z'
'-x+y, -x, z'
'-y, x-y, -z'
'x-y, -y, -z'
'-x, -x+y, -z'
'y, x, -z'
'y, x, z'
'x-y, -y, z'
'-x, -x+y, z'

_cell_length_a                   13.4275(16)
_cell_length_b                   13.4275(16)
_cell_length_c                   2.6289(4)
_cell_angle_alpha                90
_cell_angle_beta                 90
_cell_angle_gamma                120
_cell_volume                     410.48(12)
_cell_formula_units_Z            1
_cell_measurement_temperature    296(2)
_cell_measurement_reflns_used   564
_cell_measurement_theta_min     4.0170
_cell_measurement_theta_max     18.3260
_exptl_crystal_density_meas      ?
_exptl_crystal_density_method    ?
_exptl_crystal_density_diffrn    7.720
_exptl_crystal_F_000             906
_exptl_transmission_factor_min   ?
_exptl_transmission_factor_max   ?
_exptl_crystal_size_max          0.005
_exptl_crystal_size_mid          0.005
_exptl_crystal_size_min          0.005
_exptl_absorpt_coefficient_mu    3.516
_shelx_estimated_absorpt_T_min   0.983
_shelx_estimated_absorpt_T_max   0.983

_exptl_absorpt_correction_T_min                   0.77443
_exptl_absorpt_correction_T_max                   1.00000
_exptl_absorpt_correction_type            'multi-scan'
_exptl_absorpt_process_details
;
CrysAlisPro, Agilent Technologies,
Version 1.171.37.35 (release 13-08-2014 CrysAlis171 .NET)
(compiled Aug 13 2014,18:06:01)
Empirical absorption correction using spherical harmonics,
 implemented in SCALE3 ABSPACK scaling algorithm.
;
_diffrn_radiation_probe          x-ray
_diffrn_radiation_type           synchrotron
_diffrn_radiation_wavelength     0.3738
_diffrn_source                   synchrotron
_diffrn_source_type              'ESRF, Beamline ID27'
_diffrn_measurement_device_type  
;
customized \w-circle diffractometer
;
_diffrn_measurement_method       '\w scans'
_diffrn_detector_area_resol_mean ?
_diffrn_reflns_number            2353
_diffrn_reflns_av_unetI/netI     0.0722
_diffrn_reflns_av_R_equivalents  0.1009
_diffrn_reflns_limit_h_min       -17
_diffrn_reflns_limit_h_max       18
_diffrn_reflns_limit_k_min       -18
_diffrn_reflns_limit_k_max       18
_diffrn_reflns_limit_l_min       -3
_diffrn_reflns_limit_l_max       3
_diffrn_reflns_theta_min         3.322
_diffrn_reflns_theta_max         15.474
_diffrn_reflns_theta_full        13.500
_diffrn_measured_fraction_theta_max 0.926
_diffrn_measured_fraction_theta_full 0.913
_diffrn_reflns_Laue_measured_fraction_max 0.926
_diffrn_reflns_Laue_measured_fraction_full 0.913
_diffrn_reflns_point_group_measured_fraction_max 0.940
_diffrn_reflns_point_group_measured_fraction_full 0.934
_reflns_number_total             487
_reflns_number_gt                415
_reflns_threshold_expression     'I > 2\s(I)'
_reflns_Friedel_coverage         0.833
_reflns_Friedel_fraction_max     0.958
_reflns_Friedel_fraction_full    0.962

_reflns_special_details          
;
 Reflections were merged by SHELXL according to the crystal
 class for the calculation of statistics and refinement.
 
 _reflns_Friedel_fraction is defined as the number of unique
 Friedel pairs measured divided by the number that would be
 possible theoretically, ignoring centric projections and
 systematic absences.
;

_computing_data_collection
;
CrysAlisPro, Agilent Technologies,
Version 1.171.37.35 (release 13-08-2014 CrysAlis171 .NET)
(compiled Aug 13 2014,18:06:01)
;
_computing_cell_refinement
;
CrysAlisPro, Agilent Technologies,
Version 1.171.37.35 (release 13-08-2014 CrysAlis171 .NET)
(compiled Aug 13 2014,18:06:01)
;
_computing_data_reduction
;
CrysAlisPro, Agilent Technologies,
Version 1.171.37.35 (release 13-08-2014 CrysAlis171 .NET)
(compiled Aug 13 2014,18:06:01)
;
_computing_structure_solution    'SHELXS-2013/1 (Sheldrick, 2013)'
_computing_structure_refinement  'SHELXL-2014/7 (Sheldrick, 2014)'
_computing_molecular_graphics    ?
_computing_publication_material  ?
_refine_special_details          
;
 Refined as a 2-component inversion twin.
;
_refine_ls_structure_factor_coef Fsqd
_refine_ls_matrix_type           full
_refine_ls_weighting_scheme      calc
_refine_ls_weighting_details     
'w=1/[\s^2^(Fo^2^)+(0.0807P)^2^+1.1349P] where P=(Fo^2^+2Fc^2^)/3'
_atom_sites_solution_primary     ?
_atom_sites_solution_secondary   ?
_atom_sites_solution_hydrogens   .
_refine_ls_hydrogen_treatment    .
_refine_ls_extinction_method     none
_refine_ls_extinction_coef       .
_refine_ls_abs_structure_details 
;
 Refined as an inversion twin.
;
_refine_ls_abs_structure_Flack   0.3(5)
_symmetry_cell_setting           hexagonal
_symmetry_space_group_name_h-m   'P -6 2 m'
_symmetry_int_tables_number      189
_chemical_absolute_configuration ?
_refine_ls_number_reflns         487
_refine_ls_number_parameters     50
_refine_ls_number_restraints     0
_refine_ls_R_factor_all          0.0805
_refine_ls_R_factor_gt           0.0547
_refine_ls_wR_factor_ref         0.1369
_refine_ls_wR_factor_gt          0.1257
_refine_ls_goodness_of_fit_ref   1.086
_refine_ls_restrained_S_all      1.086
_refine_ls_shift/su_max          0.000
_refine_ls_shift/su_mean         0.000

loop_
_atom_site_label
_atom_site_type_symbol
_atom_site_fract_x
_atom_site_fract_y
_atom_site_fract_z
_atom_site_U_iso_or_equiv
_atom_site_adp_type
_atom_site_occupancy
_atom_site_site_symmetry_order
_atom_site_calc_flag
_atom_site_refinement_flags_posn
_atom_site_refinement_flags_adp
_atom_site_refinement_flags_occupancy
_atom_site_disorder_assembly
_atom_site_disorder_group
Fe1 Fe 0.0000 0.0000 0.0000 0.0137(16) Uani 1 12 d S T P . .
Fe2 Fe 0.2054(3) 0.0000 0.0000 0.0146(10) Uani 1 4 d S T P . .
Fe3 Fe 0.3929(4) 0.0000 0.0000 0.0142(10) Uani 1 4 d S T P . .
Fe4 Fe 0.1784(4) 0.1784(4) 0.5000 0.0134(8) Uani 1 4 d S T P . .
Fe5 Fe 0.4013(3) 0.2133(3) 0.5000 0.0134(8) Uani 1 2 d S T P . .
Fe6 Fe 0.5933(2) 0.2043(3) 0.5000 0.0136(7) Uani 1 2 d S T P . .
Fe7 Fe 0.4126(4) 0.4126(4) 0.0000 0.0122(9) Uani 1 4 d S T P . .
O1 O 0.1061(14) 0.0000 0.5000 0.010(3) Uiso 1 4 d S . P . .
O2 O 0.2981(14) 0.0000 0.5000 0.013(4) Uiso 1 4 d S . P . .
O3 O 0.4903(16) 0.0000 0.5000 0.020(4) Uiso 1 4 d S . P . .
O4 O 0.2754(12) 0.1561(13) 0.0000 0.015(3) Uiso 1 2 d S . P . .
O5 O 0.4693(10) 0.1538(11) 0.0000 0.010(2) Uiso 1 2 d S . P . .
O6 O 0.6667 0.3333 0.0000 0.008(4) Uiso 1 6 d S . P . .
O7 O 0.3238(14) 0.3238(14) 0.5000 0.012(3) Uiso 1 4 d S . P . .
O8 O 0.4869(11) 0.3360(11) 0.0000 0.013(2) Uiso 1 2 d S . P . .

loop_
_atom_site_aniso_label
_atom_site_aniso_U_11
_atom_site_aniso_U_22
_atom_site_aniso_U_33
_atom_site_aniso_U_23
_atom_site_aniso_U_13
_atom_site_aniso_U_12
Fe1 0.016(2) 0.016(2) 0.009(2) 0.000 0.000 0.0080(12)
Fe2 0.0163(15) 0.015(2) 0.0119(15) 0.000 0.000 0.0077(12)
Fe3 0.0160(17) 0.015(2) 0.0109(16) 0.000 0.000 0.0077(10)
Fe4 0.0145(14) 0.0145(14) 0.0130(17) 0.000 0.000 0.0085(16)
Fe5 0.0148(15) 0.0144(17) 0.0099(14) 0.000 0.000 0.0066(13)
Fe6 0.0139(15) 0.0144(17) 0.0120(11) 0.000 0.000 0.0067(12)
Fe7 0.0140(14) 0.0140(14) 0.0093(19) 0.000 0.000 0.0074(17)

_geom_special_details            
;
 All esds (except the esd in the dihedral angle between two l.s. planes)
 are estimated using the full covariance matrix.  The cell esds are taken
 into account individually in the estimation of esds in distances, angles
 and torsion angles; correlations between esds in cell parameters are only
 used when they are defined by crystal symmetry.  An approximate (isotropic)
 treatment of cell esds is used for estimating esds involving l.s. planes.
;

loop_
_geom_bond_atom_site_label_1
_geom_bond_atom_site_label_2
_geom_bond_distance
_geom_bond_site_symmetry_2
_geom_bond_publ_flag
Fe1 O1 1.939(13) . ?
Fe1 O1 1.939(13) 2 ?
Fe1 O1 1.939(13) 3 ?
Fe1 O1 1.939(13) 3_554 ?
Fe1 O1 1.939(13) 2_556 ?
Fe1 O1 1.939(13) 1_554 ?
Fe1 Fe1 2.6289(4) 1_554 ?
Fe1 Fe1 2.6289(4) 1_556 ?
Fe1 Fe4 2.732(4) . ?
Fe1 Fe4 2.732(4) 2 ?
Fe1 Fe4 2.732(4) 3_554 ?
Fe1 Fe4 2.732(4) 1_554 ?
Fe2 O2 1.811(13) . ?
Fe2 O2 1.811(13) 1_554 ?
Fe2 O4 1.819(15) . ?
Fe2 O4 1.819(15) 7 ?
Fe2 O1 1.872(13) 1_554 ?
Fe2 O1 1.872(13) . ?
Fe2 Fe3 2.518(7) . ?
Fe2 Fe2 2.6289(4) 1_554 ?
Fe2 Fe2 2.6289(4) 1_556 ?
Fe2 Fe4 2.909(3) 2 ?
Fe2 Fe4 2.909(3) . ?
Fe3 O5 1.789(12) . ?
Fe3 O5 1.789(12) 7 ?
Fe3 O2 1.829(14) 1_554 ?
Fe3 O2 1.829(14) . ?
Fe3 O3 1.854(15) 1_554 ?
Fe3 O3 1.854(15) . ?
Fe3 Fe7 2.612(8) 3_655 ?
Fe3 Fe3 2.6289(4) 1_556 ?
Fe3 Fe3 2.6289(4) 1_554 ?
Fe4 O7 1.953(19) . ?
Fe4 O4 1.976(11) 9_556 ?
Fe4 O4 1.976(11) 1_556 ?
Fe4 O4 1.976(11) 9 ?
Fe4 O4 1.976(11) . ?
Fe4 O1 2.087(4) . ?
Fe4 O1 2.087(4) 3 ?
Fe4 Fe4 2.6289(4) 1_556 ?
Fe4 Fe4 2.6289(4) 1_554 ?
Fe4 Fe1 2.732(4) 1_556 ?
Fe4 Fe5 2.789(5) 9_556 ?
Fe5 O8 1.967(9) 1_556 ?
Fe5 O8 1.967(9) . ?
Fe5 O4 1.969(11) 1_556 ?
Fe5 O4 1.969(11) . ?
Fe5 O5 1.982(10) 1_556 ?
Fe5 O5 1.982(10) . ?
Fe5 O7 2.197(4) . ?
Fe5 Fe5 2.6289(4) 1_556 ?
Fe5 Fe5 2.6289(4) 1_554 ?
Fe5 Fe6 2.640(4) . ?
Fe5 Fe6 2.713(5) 2_666 ?
Fe6 O8 1.955(9) 3_656 ?
Fe6 O8 1.955(9) 3_655 ?
Fe6 O5 1.957(9) . ?
Fe6 O5 1.957(9) 1_556 ?
Fe6 O6 1.998(2) 1_556 ?
Fe6 O6 1.998(2) . ?
Fe6 O3 2.376(3) . ?
Fe6 Fe6 2.607(5) 2_666 ?
Fe6 Fe6 2.607(5) 3_655 ?
Fe6 Fe6 2.6289(4) 1_556 ?
Fe6 Fe6 2.6289(4) 1_554 ?
Fe7 O8 1.755(13) 9 ?
Fe7 O8 1.755(13) . ?
Fe7 O7 1.775(13) . ?
Fe7 O7 1.775(13) 1_554 ?
Fe7 O3 1.852(15) 2_666 ?
Fe7 O3 1.852(15) 2_665 ?
Fe7 Fe3 2.612(8) 2_665 ?
Fe7 Fe7 2.6289(4) 1_556 ?
Fe7 Fe7 2.6289(4) 1_554 ?
Fe7 Fe5 2.916(4) 1_554 ?
Fe7 Fe5 2.916(4) 9 ?
Fe7 Fe5 2.916(4) 9_556 ?
O1 Fe2 1.872(13) 1_556 ?
O1 Fe1 1.939(13) 1_556 ?
O1 Fe4 2.087(4) 2_556 ?
O2 Fe2 1.811(13) 1_556 ?
O2 Fe3 1.830(14) 1_556 ?
O3 Fe7 1.852(15) 3_656 ?
O3 Fe7 1.852(15) 3_655 ?
O3 Fe3 1.854(15) 1_556 ?
O3 Fe6 2.376(3) 7_556 ?
O4 Fe5 1.969(11) 1_554 ?
O4 Fe4 1.976(11) 1_554 ?
O5 Fe6 1.957(9) 1_554 ?
O5 Fe5 1.982(10) 1_554 ?
O6 Fe6 1.998(2) 3_655 ?
O6 Fe6 1.998(2) 3_654 ?
O6 Fe6 1.998(2) 1_554 ?
O6 Fe6 1.998(2) 2_666 ?
O6 Fe6 1.998(2) 2_665 ?
O7 Fe7 1.775(13) 1_556 ?
O7 Fe5 2.197(4) 9_556 ?
O8 Fe6 1.955(9) 2_666 ?
O8 Fe6 1.955(9) 2_665 ?
O8 Fe5 1.967(9) 1_554 ?

loop_
_geom_angle_atom_site_label_1
_geom_angle_atom_site_label_2
_geom_angle_atom_site_label_3
_geom_angle
_geom_angle_site_symmetry_1
_geom_angle_site_symmetry_3
_geom_angle_publ_flag
O1 Fe1 O1 136.9(3) . 2 ?
O1 Fe1 O1 79.1(6) . 3 ?
O1 Fe1 O1 136.9(3) 2 3 ?
O1 Fe1 O1 136.9(3) . 3_554 ?
O1 Fe1 O1 79.1(6) 2 3_554 ?
O1 Fe1 O1 85.4(7) 3 3_554 ?
O1 Fe1 O1 79.1(6) . 2_556 ?
O1 Fe1 O1 85.4(7) 2 2_556 ?
O1 Fe1 O1 79.1(6) 3 2_556 ?
O1 Fe1 O1 136.9(3) 3_554 2_556 ?
O1 Fe1 O1 85.4(7) . 1_554 ?
O1 Fe1 O1 79.1(6) 2 1_554 ?
O1 Fe1 O1 136.9(3) 3 1_554 ?
O1 Fe1 O1 79.1(6) 3_554 1_554 ?
O1 Fe1 O1 136.9(3) 2_556 1_554 ?
O1 Fe1 Fe1 132.7(4) . 1_554 ?
O1 Fe1 Fe1 47.3(4) 2 1_554 ?
O1 Fe1 Fe1 132.7(4) 3 1_554 ?
O1 Fe1 Fe1 47.3(4) 3_554 1_554 ?
O1 Fe1 Fe1 132.7(4) 2_556 1_554 ?
O1 Fe1 Fe1 47.3(4) 1_554 1_554 ?
O1 Fe1 Fe1 47.3(4) . 1_556 ?
O1 Fe1 Fe1 132.7(4) 2 1_556 ?
O1 Fe1 Fe1 47.3(4) 3 1_556 ?
O1 Fe1 Fe1 132.7(4) 3_554 1_556 ?
O1 Fe1 Fe1 47.3(4) 2_556 1_556 ?
O1 Fe1 Fe1 132.7(4) 1_554 1_556 ?
Fe1 Fe1 Fe1 180.0 1_554 1_556 ?
O1 Fe1 Fe4 49.58(4) . . ?
O1 Fe1 Fe4 166.1(4) 2 . ?
O1 Fe1 Fe4 49.58(4) 3 . ?
O1 Fe1 Fe4 90.2(2) 3_554 . ?
O1 Fe1 Fe4 108.6(4) 2_556 . ?
O1 Fe1 Fe4 90.2(2) 1_554 . ?
Fe1 Fe1 Fe4 118.76(5) 1_554 . ?
Fe1 Fe1 Fe4 61.24(5) 1_556 . ?
O1 Fe1 Fe4 90.2(2) . 2 ?
O1 Fe1 Fe4 49.58(4) 2 2 ?
O1 Fe1 Fe4 166.1(4) 3 2 ?
O1 Fe1 Fe4 108.6(4) 3_554 2 ?
O1 Fe1 Fe4 90.2(2) 2_556 2 ?
O1 Fe1 Fe4 49.58(4) 1_554 2 ?
Fe1 Fe1 Fe4 61.24(5) 1_554 2 ?
Fe1 Fe1 Fe4 118.76(5) 1_556 2 ?
Fe4 Fe1 Fe4 128.01(3) . 2 ?
O1 Fe1 Fe4 166.1(4) . 3_554 ?
O1 Fe1 Fe4 49.58(4) 2 3_554 ?
O1 Fe1 Fe4 90.2(2) 3 3_554 ?
O1 Fe1 Fe4 49.58(4) 3_554 3_554 ?
O1 Fe1 Fe4 90.2(2) 2_556 3_554 ?
O1 Fe1 Fe4 108.6(4) 1_554 3_554 ?
Fe1 Fe1 Fe4 61.24(5) 1_554 3_554 ?
Fe1 Fe1 Fe4 118.76(5) 1_556 3_554 ?
Fe4 Fe1 Fe4 128.01(3) . 3_554 ?
Fe4 Fe1 Fe4 98.79(6) 2 3_554 ?
O1 Fe1 Fe4 90.2(2) . 1_554 ?
O1 Fe1 Fe4 108.6(4) 2 1_554 ?
O1 Fe1 Fe4 90.2(2) 3 1_554 ?
O1 Fe1 Fe4 49.58(4) 3_554 1_554 ?
O1 Fe1 Fe4 166.1(4) 2_556 1_554 ?
O1 Fe1 Fe4 49.58(4) 1_554 1_554 ?
Fe1 Fe1 Fe4 61.24(5) 1_554 1_554 ?
Fe1 Fe1 Fe4 118.76(5) 1_556 1_554 ?
Fe4 Fe1 Fe4 57.52(10) . 1_554 ?
Fe4 Fe1 Fe4 98.79(6) 2 1_554 ?
Fe4 Fe1 Fe4 98.79(6) 3_554 1_554 ?
O2 Fe2 O2 93.1(9) . 1_554 ?
O2 Fe2 O4 92.3(3) . . ?
O2 Fe2 O4 92.3(3) 1_554 . ?
O2 Fe2 O4 92.3(3) . 7 ?
O2 Fe2 O4 92.3(3) 1_554 7 ?
O4 Fe2 O4 173.2(10) . 7 ?
O2 Fe2 O1 178.1(6) . 1_554 ?
O2 Fe2 O1 88.8(6) 1_554 1_554 ?
O4 Fe2 O1 87.6(4) . 1_554 ?
O4 Fe2 O1 87.6(4) 7 1_554 ?
O2 Fe2 O1 88.8(6) . . ?
O2 Fe2 O1 178.1(6) 1_554 . ?
O4 Fe2 O1 87.6(4) . . ?
O4 Fe2 O1 87.6(4) 7 . ?
O1 Fe2 O1 89.2(8) 1_554 . ?
O2 Fe2 Fe3 46.5(4) . . ?
O2 Fe2 Fe3 46.5(4) 1_554 . ?
O4 Fe2 Fe3 93.4(5) . . ?
O4 Fe2 Fe3 93.4(5) 7 . ?
O1 Fe2 Fe3 135.4(4) 1_554 . ?
O1 Fe2 Fe3 135.4(4) . . ?
O2 Fe2 Fe2 136.5(4) . 1_554 ?
O2 Fe2 Fe2 43.5(4) 1_554 1_554 ?
O4 Fe2 Fe2 90.000(1) . 1_554 ?
O4 Fe2 Fe2 90.000(1) 7 1_554 ?
O1 Fe2 Fe2 45.4(4) 1_554 1_554 ?
O1 Fe2 Fe2 134.6(4) . 1_554 ?
Fe3 Fe2 Fe2 90.0 . 1_554 ?
O2 Fe2 Fe2 43.5(4) . 1_556 ?
O2 Fe2 Fe2 136.5(4) 1_554 1_556 ?
O4 Fe2 Fe2 90.000(1) . 1_556 ?
O4 Fe2 Fe2 90.000(1) 7 1_556 ?
O1 Fe2 Fe2 134.6(4) 1_554 1_556 ?
O1 Fe2 Fe2 45.4(4) . 1_556 ?
Fe3 Fe2 Fe2 90.0 . 1_556 ?
Fe2 Fe2 Fe2 180.0 1_554 1_556 ?
O2 Fe2 Fe1 133.5(4) . . ?
O2 Fe2 Fe1 133.5(4) 1_554 . ?
O4 Fe2 Fe1 86.6(5) . . ?
O4 Fe2 Fe1 86.6(5) 7 . ?
O1 Fe2 Fe1 44.6(4) 1_554 . ?
O1 Fe2 Fe1 44.6(4) . . ?
Fe3 Fe2 Fe1 180.0 . . ?
Fe2 Fe2 Fe1 90.0 1_554 . ?
Fe2 Fe2 Fe1 90.0 1_556 . ?
O2 Fe2 Fe4 134.17(10) . 2 ?
O2 Fe2 Fe4 92.3(3) 1_554 2 ?
O4 Fe2 Fe4 132.8(4) . 2 ?
O4 Fe2 Fe4 42.0(4) 7 2 ?
O1 Fe2 Fe4 45.65(10) 1_554 2 ?
O1 Fe2 Fe4 86.3(3) . 2 ?
Fe3 Fe2 Fe4 122.43(11) . 2 ?
Fe2 Fe2 Fe4 63.14(3) 1_554 2 ?
Fe2 Fe2 Fe4 116.86(3) 1_556 2 ?
Fe1 Fe2 Fe4 57.57(11) . 2 ?
O2 Fe2 Fe4 92.3(3) . . ?
O2 Fe2 Fe4 134.17(10) 1_554 . ?
O4 Fe2 Fe4 42.0(4) . . ?
O4 Fe2 Fe4 132.8(4) 7 . ?
O1 Fe2 Fe4 86.3(3) 1_554 . ?
O1 Fe2 Fe4 45.65(10) . . ?
Fe3 Fe2 Fe4 122.43(11) . . ?
Fe2 Fe2 Fe4 116.86(3) 1_554 . ?
Fe2 Fe2 Fe4 63.14(3) 1_556 . ?
Fe1 Fe2 Fe4 57.57(11) . . ?
Fe4 Fe2 Fe4 115.1(2) 2 . ?
O5 Fe3 O5 179.6(8) . 7 ?
O5 Fe3 O2 89.9(3) . 1_554 ?
O5 Fe3 O2 89.9(3) 7 1_554 ?
O5 Fe3 O2 89.9(3) . . ?
O5 Fe3 O2 89.9(3) 7 . ?
O2 Fe3 O2 91.9(9) 1_554 . ?
O5 Fe3 O3 90.1(3) . 1_554 ?
O5 Fe3 O3 90.1(3) 7 1_554 ?
O2 Fe3 O3 88.9(6) 1_554 1_554 ?
O2 Fe3 O3 179.2(7) . 1_554 ?
O5 Fe3 O3 90.1(3) . . ?
O5 Fe3 O3 90.1(3) 7 . ?
O2 Fe3 O3 179.2(7) 1_554 . ?
O2 Fe3 O3 88.9(6) . . ?
O3 Fe3 O3 90.3(9) 1_554 . ?
O5 Fe3 Fe2 89.8(4) . . ?
O5 Fe3 Fe2 89.8(4) 7 . ?
O2 Fe3 Fe2 45.9(4) 1_554 . ?
O2 Fe3 Fe2 45.9(4) . . ?
O3 Fe3 Fe2 134.9(5) 1_554 . ?
O3 Fe3 Fe2 134.9(5) . . ?
O5 Fe3 Fe7 90.2(4) . 3_655 ?
O5 Fe3 Fe7 90.2(4) 7 3_655 ?
O2 Fe3 Fe7 134.1(4) 1_554 3_655 ?
O2 Fe3 Fe7 134.1(4) . 3_655 ?
O3 Fe3 Fe7 45.1(5) 1_554 3_655 ?
O3 Fe3 Fe7 45.1(5) . 3_655 ?
Fe2 Fe3 Fe7 180.0 . 3_655 ?
O5 Fe3 Fe3 90.0 . 1_556 ?
O5 Fe3 Fe3 90.000(1) 7 1_556 ?
O2 Fe3 Fe3 135.9(4) 1_554 1_556 ?
O2 Fe3 Fe3 44.1(4) . 1_556 ?
O3 Fe3 Fe3 135.1(5) 1_554 1_556 ?
O3 Fe3 Fe3 44.9(5) . 1_556 ?
Fe2 Fe3 Fe3 90.0 . 1_556 ?
Fe7 Fe3 Fe3 90.0 3_655 1_556 ?
O5 Fe3 Fe3 90.0 . 1_554 ?
O5 Fe3 Fe3 90.000(1) 7 1_554 ?
O2 Fe3 Fe3 44.1(4) 1_554 1_554 ?
O2 Fe3 Fe3 135.9(4) . 1_554 ?
O3 Fe3 Fe3 44.9(5) 1_554 1_554 ?
O3 Fe3 Fe3 135.1(5) . 1_554 ?
Fe2 Fe3 Fe3 90.0 . 1_554 ?
Fe7 Fe3 Fe3 90.0 3_655 1_554 ?
Fe3 Fe3 Fe3 180.0 1_556 1_554 ?
O7 Fe4 O4 75.3(4) . 9_556 ?
O7 Fe4 O4 75.3(4) . 1_556 ?
O4 Fe4 O4 89.2(7) 9_556 1_556 ?
O7 Fe4 O4 75.3(4) . 9 ?
O4 Fe4 O4 83.4(6) 9_556 9 ?
O4 Fe4 O4 150.6(9) 1_556 9 ?
O7 Fe4 O4 75.3(4) . . ?
O4 Fe4 O4 150.6(9) 9_556 . ?
O4 Fe4 O4 83.4(6) 1_556 . ?
O4 Fe4 O4 89.2(7) 9 . ?
O7 Fe4 O1 143.7(5) . . ?
O4 Fe4 O1 128.3(5) 9_556 . ?
O4 Fe4 O1 77.9(6) 1_556 . ?
O4 Fe4 O1 128.3(5) 9 . ?
O4 Fe4 O1 77.9(6) . . ?
O7 Fe4 O1 143.7(5) . 3 ?
O4 Fe4 O1 77.9(6) 9_556 3 ?
O4 Fe4 O1 128.3(5) 1_556 3 ?
O4 Fe4 O1 77.9(6) 9 3 ?
O4 Fe4 O1 128.3(5) . 3 ?
O1 Fe4 O1 72.5(10) . 3 ?
O7 Fe4 Fe4 90.000(1) . 1_556 ?
O4 Fe4 Fe4 48.3(3) 9_556 1_556 ?
O4 Fe4 Fe4 48.3(3) 1_556 1_556 ?
O4 Fe4 Fe4 131.7(3) 9 1_556 ?
O4 Fe4 Fe4 131.7(3) . 1_556 ?
O1 Fe4 Fe4 90.0 . 1_556 ?
O1 Fe4 Fe4 90.0 3 1_556 ?
O7 Fe4 Fe4 90.000(1) . 1_554 ?
O4 Fe4 Fe4 131.7(3) 9_556 1_554 ?
O4 Fe4 Fe4 131.7(3) 1_556 1_554 ?
O4 Fe4 Fe4 48.3(3) 9 1_554 ?
O4 Fe4 Fe4 48.3(3) . 1_554 ?
O1 Fe4 Fe4 90.0 . 1_554 ?
O1 Fe4 Fe4 90.0 3 1_554 ?
Fe4 Fe4 Fe4 180.0(8) 1_556 1_554 ?
O7 Fe4 Fe1 151.24(5) . . ?
O4 Fe4 Fe1 122.9(4) 9_556 . ?
O4 Fe4 Fe1 122.9(4) 1_556 . ?
O4 Fe4 Fe1 84.4(4) 9 . ?
O4 Fe4 Fe1 84.4(4) . . ?
O1 Fe4 Fe1 45.0(4) . . ?
O1 Fe4 Fe1 45.0(4) 3 . ?
Fe4 Fe4 Fe1 118.76(5) 1_556 . ?
Fe4 Fe4 Fe1 61.24(5) 1_554 . ?
O7 Fe4 Fe1 151.24(5) . 1_556 ?
O4 Fe4 Fe1 84.4(4) 9_556 1_556 ?
O4 Fe4 Fe1 84.4(4) 1_556 1_556 ?
O4 Fe4 Fe1 122.9(4) 9 1_556 ?
O4 Fe4 Fe1 122.9(4) . 1_556 ?
O1 Fe4 Fe1 45.0(4) . 1_556 ?
O1 Fe4 Fe1 45.0(4) 3 1_556 ?
Fe4 Fe4 Fe1 61.24(5) 1_556 1_556 ?
Fe4 Fe4 Fe1 118.76(5) 1_554 1_556 ?
Fe1 Fe4 Fe1 57.52(10) . 1_556 ?
O7 Fe4 Fe5 51.61(10) . 9_556 ?
O4 Fe4 Fe5 44.9(3) 9_556 9_556 ?
O4 Fe4 Fe5 113.1(4) 1_556 9_556 ?
O4 Fe4 Fe5 44.9(3) 9 9_556 ?
O4 Fe4 Fe5 113.1(4) . 9_556 ?
O1 Fe4 Fe5 164.6(5) . 9_556 ?
O1 Fe4 Fe5 92.1(5) 3 9_556 ?
Fe4 Fe4 Fe5 90.0 1_556 9_556 ?
Fe4 Fe4 Fe5 90.0 1_554 9_556 ?
Fe1 Fe4 Fe5 122.98(7) . 9_556 ?
Fe1 Fe4 Fe5 122.98(7) 1_556 9_556 ?
O8 Fe5 O8 83.9(5) 1_556 . ?
O8 Fe5 O4 84.8(5) 1_556 1_556 ?
O8 Fe5 O4 143.2(7) . 1_556 ?
O8 Fe5 O4 143.2(7) 1_556 . ?
O8 Fe5 O4 84.8(5) . . ?
O4 Fe5 O4 83.8(6) 1_556 . ?
O8 Fe5 O5 72.6(5) 1_556 1_556 ?
O8 Fe5 O5 125.9(5) . 1_556 ?
O4 Fe5 O5 83.0(5) 1_556 1_556 ?
O4 Fe5 O5 139.8(6) . 1_556 ?
O8 Fe5 O5 125.9(5) 1_556 . ?
O8 Fe5 O5 72.6(5) . . ?
O4 Fe5 O5 139.8(6) 1_556 . ?
O4 Fe5 O5 83.0(5) . . ?
O5 Fe5 O5 83.1(5) 1_556 . ?
O8 Fe5 O7 73.2(5) 1_556 . ?
O8 Fe5 O7 73.2(5) . . ?
O4 Fe5 O7 70.1(5) 1_556 . ?
O4 Fe5 O7 70.1(5) . . ?
O5 Fe5 O7 137.8(3) 1_556 . ?
O5 Fe5 O7 137.8(3) . . ?
O8 Fe5 Fe5 48.1(2) 1_556 1_556 ?
O8 Fe5 Fe5 131.9(2) . 1_556 ?
O4 Fe5 Fe5 48.1(3) 1_556 1_556 ?
O4 Fe5 Fe5 131.9(3) . 1_556 ?
O5 Fe5 Fe5 48.5(3) 1_556 1_556 ?
O5 Fe5 Fe5 131.5(3) . 1_556 ?
O7 Fe5 Fe5 90.0 . 1_556 ?
O8 Fe5 Fe5 131.9(2) 1_556 1_554 ?
O8 Fe5 Fe5 48.1(2) . 1_554 ?
O4 Fe5 Fe5 131.9(3) 1_556 1_554 ?
O4 Fe5 Fe5 48.1(3) . 1_554 ?
O5 Fe5 Fe5 131.5(3) 1_556 1_554 ?
O5 Fe5 Fe5 48.5(3) . 1_554 ?
O7 Fe5 Fe5 90.0 . 1_554 ?
Fe5 Fe5 Fe5 180.0 1_556 1_554 ?
O8 Fe5 Fe6 82.1(4) 1_556 . ?
O8 Fe5 Fe6 82.1(4) . . ?
O4 Fe5 Fe6 130.5(4) 1_556 . ?
O4 Fe5 Fe6 130.5(4) . . ?
O5 Fe5 Fe6 47.5(3) 1_556 . ?
O5 Fe5 Fe6 47.5(3) . . ?
O7 Fe5 Fe6 146.5(5) . . ?
Fe5 Fe5 Fe6 90.0 1_556 . ?
Fe5 Fe5 Fe6 90.0 1_554 . ?
O8 Fe5 Fe6 46.1(3) 1_556 2_666 ?
O8 Fe5 Fe6 46.1(3) . 2_666 ?
O4 Fe5 Fe6 130.6(4) 1_556 2_666 ?
O4 Fe5 Fe6 130.6(4) . 2_666 ?
O5 Fe5 Fe6 85.4(4) 1_556 2_666 ?
O5 Fe5 Fe6 85.4(4) . 2_666 ?
O7 Fe5 Fe6 88.2(5) . 2_666 ?
Fe5 Fe5 Fe6 90.0 1_556 2_666 ?
Fe5 Fe5 Fe6 90.0 1_554 2_666 ?
Fe6 Fe5 Fe6 58.27(17) . 2_666 ?
O8 Fe5 Fe4 105.7(4) 1_556 . ?
O8 Fe5 Fe4 105.7(4) . . ?
O4 Fe5 Fe4 45.1(3) 1_556 . ?
O4 Fe5 Fe4 45.1(3) . . ?
O5 Fe5 Fe4 127.2(3) 1_556 . ?
O5 Fe5 Fe4 127.2(3) . . ?
O7 Fe5 Fe4 44.2(5) . . ?
Fe5 Fe5 Fe4 89.999(1) 1_556 . ?
Fe5 Fe5 Fe4 90.0 1_554 . ?
Fe6 Fe5 Fe4 169.34(18) . . ?
Fe6 Fe5 Fe4 132.40(16) 2_666 . ?
O8 Fe6 O8 84.5(5) 3_656 3_655 ?
O8 Fe6 O5 144.0(6) 3_656 . ?
O8 Fe6 O5 84.6(4) 3_655 . ?
O8 Fe6 O5 84.6(4) 3_656 1_556 ?
O8 Fe6 O5 144.0(6) 3_655 1_556 ?
O5 Fe6 O5 84.4(5) . 1_556 ?
O8 Fe6 O6 75.9(3) 3_656 1_556 ?
O8 Fe6 O6 129.8(4) 3_655 1_556 ?
O5 Fe6 O6 135.0(4) . 1_556 ?
O5 Fe6 O6 79.9(3) 1_556 1_556 ?
O8 Fe6 O6 129.8(4) 3_656 . ?
O8 Fe6 O6 75.9(3) 3_655 . ?
O5 Fe6 O6 79.9(3) . . ?
O5 Fe6 O6 135.0(4) 1_556 . ?
O6 Fe6 O6 82.26(11) 1_556 . ?
O8 Fe6 O3 71.7(5) 3_656 . ?
O8 Fe6 O3 71.7(5) 3_655 . ?
O5 Fe6 O3 72.4(5) . . ?
O5 Fe6 O3 72.4(5) 1_556 . ?
O6 Fe6 O3 138.69(7) 1_556 . ?
O6 Fe6 O3 138.69(7) . . ?
O8 Fe6 Fe6 125.0(4) 3_656 2_666 ?
O8 Fe6 Fe6 125.0(4) 3_655 2_666 ?
O5 Fe6 Fe6 88.8(4) . 2_666 ?
O5 Fe6 Fe6 88.8(4) 1_556 2_666 ?
O6 Fe6 Fe6 49.28(4) 1_556 2_666 ?
O6 Fe6 Fe6 49.28(4) . 2_666 ?
O3 Fe6 Fe6 154.3(6) . 2_666 ?
O8 Fe6 Fe6 83.2(4) 3_656 3_655 ?
O8 Fe6 Fe6 83.2(4) 3_655 3_655 ?
O5 Fe6 Fe6 129.1(3) . 3_655 ?
O5 Fe6 Fe6 129.1(3) 1_556 3_655 ?
O6 Fe6 Fe6 49.28(4) 1_556 3_655 ?
O6 Fe6 Fe6 49.28(4) . 3_655 ?
O3 Fe6 Fe6 145.7(6) . 3_655 ?
Fe6 Fe6 Fe6 60.0 2_666 3_655 ?
O8 Fe6 Fe6 47.8(2) 3_656 1_556 ?
O8 Fe6 Fe6 132.2(2) 3_655 1_556 ?
O5 Fe6 Fe6 132.2(2) . 1_556 ?
O5 Fe6 Fe6 47.8(2) 1_556 1_556 ?
O6 Fe6 Fe6 48.87(6) 1_556 1_556 ?
O6 Fe6 Fe6 131.13(6) . 1_556 ?
O3 Fe6 Fe6 90.0 . 1_556 ?
Fe6 Fe6 Fe6 90.0 2_666 1_556 ?
Fe6 Fe6 Fe6 90.000(1) 3_655 1_556 ?
O8 Fe6 Fe6 132.2(2) 3_656 1_554 ?
O8 Fe6 Fe6 47.8(2) 3_655 1_554 ?
O5 Fe6 Fe6 47.8(2) . 1_554 ?
O5 Fe6 Fe6 132.2(2) 1_556 1_554 ?
O6 Fe6 Fe6 131.13(6) 1_556 1_554 ?
O6 Fe6 Fe6 48.87(6) . 1_554 ?
O3 Fe6 Fe6 90.0 . 1_554 ?
Fe6 Fe6 Fe6 90.0 2_666 1_554 ?
Fe6 Fe6 Fe6 90.0 3_655 1_554 ?
Fe6 Fe6 Fe6 180.0 1_556 1_554 ?
O8 Fe6 Fe5 132.9(3) 3_656 . ?
O8 Fe6 Fe5 132.9(3) 3_655 . ?
O5 Fe6 Fe5 48.3(3) . . ?
O5 Fe6 Fe5 48.3(3) 1_556 . ?
O6 Fe6 Fe5 91.71(12) 1_556 . ?
O6 Fe6 Fe5 91.71(12) . . ?
O3 Fe6 Fe5 92.0(5) . . ?
Fe6 Fe6 Fe5 62.27(16) 2_666 . ?
Fe6 Fe6 Fe5 122.27(16) 3_655 . ?
Fe6 Fe6 Fe5 90.0 1_556 . ?
Fe6 Fe6 Fe5 90.0 1_554 . ?
O8 Fe7 O8 179.0(8) 9 . ?
O8 Fe7 O7 89.7(3) 9 . ?
O8 Fe7 O7 89.7(3) . . ?
O8 Fe7 O7 89.7(3) 9 1_554 ?
O8 Fe7 O7 89.7(3) . 1_554 ?
O7 Fe7 O7 95.6(9) . 1_554 ?
O8 Fe7 O3 90.3(3) 9 2_666 ?
O8 Fe7 O3 90.3(3) . 2_666 ?
O7 Fe7 O3 87.0(6) . 2_666 ?
O7 Fe7 O3 177.4(8) 1_554 2_666 ?
O8 Fe7 O3 90.3(3) 9 2_665 ?
O8 Fe7 O3 90.3(3) . 2_665 ?
O7 Fe7 O3 177.4(8) . 2_665 ?
O7 Fe7 O3 87.0(6) 1_554 2_665 ?
O3 Fe7 O3 90.5(10) 2_666 2_665 ?
O8 Fe7 Fe3 90.5(4) 9 2_665 ?
O8 Fe7 Fe3 90.5(4) . 2_665 ?
O7 Fe7 Fe3 132.2(5) . 2_665 ?
O7 Fe7 Fe3 132.2(5) 1_554 2_665 ?
O3 Fe7 Fe3 45.2(5) 2_666 2_665 ?
O3 Fe7 Fe3 45.2(5) 2_665 2_665 ?
O8 Fe7 Fe7 90.0 9 1_556 ?
O8 Fe7 Fe7 90.0 . 1_556 ?
O7 Fe7 Fe7 42.2(5) . 1_556 ?
O7 Fe7 Fe7 137.8(5) 1_554 1_556 ?
O3 Fe7 Fe7 44.8(5) 2_666 1_556 ?
O3 Fe7 Fe7 135.2(5) 2_665 1_556 ?
Fe3 Fe7 Fe7 90.0 2_665 1_556 ?
O8 Fe7 Fe7 90.0 9 1_554 ?
O8 Fe7 Fe7 90.0 . 1_554 ?
O7 Fe7 Fe7 137.8(5) . 1_554 ?
O7 Fe7 Fe7 42.2(5) 1_554 1_554 ?
O3 Fe7 Fe7 135.2(5) 2_666 1_554 ?
O3 Fe7 Fe7 44.8(5) 2_665 1_554 ?
Fe3 Fe7 Fe7 90.0 2_665 1_554 ?
Fe7 Fe7 Fe7 180.0(9) 1_556 1_554 ?
O8 Fe7 Fe5 138.2(3) 9 1_554 ?
O8 Fe7 Fe5 41.1(3) . 1_554 ?
O7 Fe7 Fe5 90.5(3) . 1_554 ?
O7 Fe7 Fe5 48.73(8) 1_554 1_554 ?
O3 Fe7 Fe5 131.41(7) 2_666 1_554 ?
O3 Fe7 Fe5 91.2(3) 2_665 1_554 ?
Fe3 Fe7 Fe5 119.00(10) 2_665 1_554 ?
Fe7 Fe7 Fe5 116.79(4) 1_556 1_554 ?
Fe7 Fe7 Fe5 63.21(4) 1_554 1_554 ?
O8 Fe7 Fe5 41.1(3) 9 9 ?
O8 Fe7 Fe5 138.2(3) . 9 ?
O7 Fe7 Fe5 90.5(3) . 9 ?
O7 Fe7 Fe5 48.73(8) 1_554 9 ?
O3 Fe7 Fe5 131.41(7) 2_666 9 ?
O3 Fe7 Fe5 91.2(3) 2_665 9 ?
Fe3 Fe7 Fe5 119.00(10) 2_665 9 ?
Fe7 Fe7 Fe5 116.79(4) 1_556 9 ?
Fe7 Fe7 Fe5 63.21(4) 1_554 9 ?
Fe5 Fe7 Fe5 97.10(15) 1_554 9 ?
O8 Fe7 Fe5 41.1(3) 9 9_556 ?
O8 Fe7 Fe5 138.2(3) . 9_556 ?
O7 Fe7 Fe5 48.73(8) . 9_556 ?
O7 Fe7 Fe5 90.5(3) 1_554 9_556 ?
O3 Fe7 Fe5 91.2(3) 2_666 9_556 ?
O3 Fe7 Fe5 131.41(7) 2_665 9_556 ?
Fe3 Fe7 Fe5 119.00(10) 2_665 9_556 ?
Fe7 Fe7 Fe5 63.21(4) 1_556 9_556 ?
Fe7 Fe7 Fe5 116.79(4) 1_554 9_556 ?
Fe5 Fe7 Fe5 122.0(2) 1_554 9_556 ?
Fe5 Fe7 Fe5 53.58(8) 9 9_556 ?
Fe2 O1 Fe2 89.2(8) 1_556 . ?
Fe2 O1 Fe1 178.1(8) 1_556 . ?
Fe2 O1 Fe1 92.70(10) . . ?
Fe2 O1 Fe1 92.70(10) 1_556 1_556 ?
Fe2 O1 Fe1 178.1(8) . 1_556 ?
Fe1 O1 Fe1 85.4(7) . 1_556 ?
Fe2 O1 Fe4 94.5(3) 1_556 2_556 ?
Fe2 O1 Fe4 94.5(3) . 2_556 ?
Fe1 O1 Fe4 85.4(4) . 2_556 ?
Fe1 O1 Fe4 85.4(4) 1_556 2_556 ?
Fe2 O1 Fe4 94.5(3) 1_556 . ?
Fe2 O1 Fe4 94.5(3) . . ?
Fe1 O1 Fe4 85.4(4) . . ?
Fe1 O1 Fe4 85.4(4) 1_556 . ?
Fe4 O1 Fe4 167.5(10) 2_556 . ?
Fe2 O2 Fe2 93.1(9) . 1_556 ?
Fe2 O2 Fe3 87.52(16) . . ?
Fe2 O2 Fe3 179.4(9) 1_556 . ?
Fe2 O2 Fe3 179.4(9) . 1_556 ?
Fe2 O2 Fe3 87.52(16) 1_556 1_556 ?
Fe3 O2 Fe3 91.9(9) . 1_556 ?
Fe7 O3 Fe7 90.5(10) 3_656 3_655 ?
Fe7 O3 Fe3 89.63(18) 3_656 1_556 ?
Fe7 O3 Fe3 179.9(9) 3_655 1_556 ?
Fe7 O3 Fe3 179.9(9) 3_656 . ?
Fe7 O3 Fe3 89.63(18) 3_655 . ?
Fe3 O3 Fe3 90.3(9) 1_556 . ?
Fe7 O3 Fe6 89.8(4) 3_656 . ?
Fe7 O3 Fe6 89.8(4) 3_655 . ?
Fe3 O3 Fe6 90.2(4) 1_556 . ?
Fe3 O3 Fe6 90.2(4) . . ?
Fe7 O3 Fe6 89.8(4) 3_656 7_556 ?
Fe7 O3 Fe6 89.8(4) 3_655 7_556 ?
Fe3 O3 Fe6 90.2(4) 1_556 7_556 ?
Fe3 O3 Fe6 90.2(4) . 7_556 ?
Fe6 O3 Fe6 179.5(10) . 7_556 ?
Fe2 O4 Fe5 107.3(6) . 1_554 ?
Fe2 O4 Fe5 107.3(6) . . ?
Fe5 O4 Fe5 83.8(6) 1_554 . ?
Fe2 O4 Fe4 100.0(6) . 1_554 ?
Fe5 O4 Fe4 90.0(2) 1_554 1_554 ?
Fe5 O4 Fe4 152.6(8) . 1_554 ?
Fe2 O4 Fe4 100.0(6) . . ?
Fe5 O4 Fe4 152.6(8) 1_554 . ?
Fe5 O4 Fe4 90.0(2) . . ?
Fe4 O4 Fe4 83.4(6) 1_554 . ?
Fe3 O5 Fe6 107.3(5) . . ?
Fe3 O5 Fe6 107.3(5) . 1_554 ?
Fe6 O5 Fe6 84.4(5) . 1_554 ?
Fe3 O5 Fe5 110.6(5) . . ?
Fe6 O5 Fe5 84.2(2) . . ?
Fe6 O5 Fe5 142.1(7) 1_554 . ?
Fe3 O5 Fe5 110.6(5) . 1_554 ?
Fe6 O5 Fe5 142.1(7) . 1_554 ?
Fe6 O5 Fe5 84.2(2) 1_554 1_554 ?
Fe5 O5 Fe5 83.1(5) . 1_554 ?
Fe6 O6 Fe6 82.26(11) 3_655 3_654 ?
Fe6 O6 Fe6 135.75(4) 3_655 1_554 ?
Fe6 O6 Fe6 81.43(9) 3_654 1_554 ?
Fe6 O6 Fe6 81.43(9) 3_655 . ?
Fe6 O6 Fe6 135.75(4) 3_654 . ?
Fe6 O6 Fe6 82.26(11) 1_554 . ?
Fe6 O6 Fe6 81.43(9) 3_655 2_666 ?
Fe6 O6 Fe6 135.75(4) 3_654 2_666 ?
Fe6 O6 Fe6 135.75(4) 1_554 2_666 ?
Fe6 O6 Fe6 81.43(9) . 2_666 ?
Fe6 O6 Fe6 135.75(4) 3_655 2_665 ?
Fe6 O6 Fe6 81.43(9) 3_654 2_665 ?
Fe6 O6 Fe6 81.43(9) 1_554 2_665 ?
Fe6 O6 Fe6 135.75(4) . 2_665 ?
Fe6 O6 Fe6 82.26(11) 2_666 2_665 ?
Fe7 O7 Fe7 95.6(9) 1_556 . ?
Fe7 O7 Fe4 132.2(5) 1_556 . ?
Fe7 O7 Fe4 132.2(5) . . ?
Fe7 O7 Fe5 93.9(3) 1_556 9_556 ?
Fe7 O7 Fe5 93.9(3) . 9_556 ?
Fe4 O7 Fe5 84.2(5) . 9_556 ?
Fe7 O7 Fe5 93.9(3) 1_556 . ?
Fe7 O7 Fe5 93.9(3) . . ?
Fe4 O7 Fe5 84.2(5) . . ?
Fe5 O7 Fe5 168.4(10) 9_556 . ?
Fe7 O8 Fe6 108.2(5) . 2_666 ?
Fe7 O8 Fe6 108.2(5) . 2_665 ?
Fe6 O8 Fe6 84.5(5) 2_666 2_665 ?
Fe7 O8 Fe5 103.0(5) . 1_554 ?
Fe6 O8 Fe5 148.8(8) 2_666 1_554 ?
Fe6 O8 Fe5 87.5(2) 2_665 1_554 ?
Fe7 O8 Fe5 103.0(5) . . ?
Fe6 O8 Fe5 87.5(2) 2_666 . ?
Fe6 O8 Fe5 148.8(8) 2_665 . ?
Fe5 O8 Fe5 83.9(5) 1_554 . ?

_refine_diff_density_max         1.569
_refine_diff_density_min         -1.396
_refine_diff_density_rms         0.353

_shelx_res_file                  
;

    Fe25O32.res created by SHELXL-2014/7

TITL test in P-62m
CELL 0.37380 13.4275 13.4275 2.6289 90.000 90.000 120.000
ZERR 1.0000 0.0016 0.0016 0.0004 0.000 0.000 0.000
LATT -1
SYMM -X+Y, -X, -Z
SYMM -Y, X-Y, Z
SYMM X, Y, -Z
SYMM -X+Y, -X, Z
SYMM -Y, X-Y, -Z
SYMM X-Y, -Y, -Z
SYMM -X, -X+Y, -Z
SYMM Y, X, -Z
SYMM Y, X, Z
SYMM X-Y, -Y, Z
SYMM -X, -X+Y, Z
SFAC O FE
DISP        Fe    0.16899    0.25225       565.90
DISP        O     0.00076    0.00145         8.85
UNIT 32 25
MERG 2
SHEL 99999.00 0.70
FMAP 2
GRID
PLAN 20
TEMP 23
SIZE 0.005 0.005 0.005
EQIV $1 -X+Y,1-X,1-Z
EQIV $2 X,Y,1+Z
EQIV $3 -X+Y,1-X,-Z
EQIV $4 1-Y,1+X-Y,Z
TWIN
OMIT     0  10   1
OMIT    0   1   2
OMIT    0   5   0
OMIT    1 8 0
L.S. 10
ACTA 27
WGHT    0.080700    1.134900
BASF   0.28693
FVAR       0.23635
FE1   2    0.000000    0.000000    0.000000    10.08333    0.01592    0.01592 =
         0.00930    0.00000    0.00000    0.00796
FE2   2    0.205372    0.000000    0.000000    10.25000    0.01629    0.01547 =
         0.01191    0.00000    0.00000    0.00773
FE3   2    0.392878    0.000000    0.000000    10.25000    0.01603    0.01538 =
         0.01088    0.00000    0.00000    0.00769
FE4   2    0.178363    0.178363    0.500000    10.25000    0.01450    0.01450 =
         0.01296    0.00000    0.00000    0.00847
FE5   2    0.401303    0.213331    0.500000    10.50000    0.01481    0.01436 =
         0.00994    0.00000    0.00000    0.00657
FE6   2    0.593261    0.204298    0.500000    10.50000    0.01386    0.01437 =
         0.01201    0.00000    0.00000    0.00675
FE7   2    0.412595    0.412595    0.000000    10.25000    0.01396    0.01396 =
         0.00926    0.00000    0.00000    0.00738
O1    1    0.106135    0.000000    0.500000    10.25000    0.00993
O2    1    0.298111    0.000000    0.500000    10.25000    0.01318
O3    1    0.490285    0.000000    0.500000    10.25000    0.02014
O4    1    0.275386    0.156109    0.000000    10.50000    0.01545
O5    1    0.469309    0.153825    0.000000    10.50000    0.00989
O6    1    0.666667    0.333333    0.000000    10.16667    0.00820
O7    1    0.323781    0.323781    0.500000    10.25000    0.01216
O8    1    0.486940    0.336031    0.000000    10.50000    0.01290
HKLF 4

REM  test in P-62m
REM R1 =  0.0547 for     415 Fo > 4sig(Fo)  and  0.0805 for all     487 data
REM     50 parameters refined using      0 restraints

END

WGHT      0.0807      1.1349

REM Highest difference peak  1.569,  deepest hole -1.396,  1-sigma level  0.353
Q1    1   0.3965  0.3965  0.5000  10.25000  0.05    1.35
Q2    1   0.1849  0.0000  0.5000  10.25000  0.05    1.33
Q3    1   0.3164  0.0000  0.1834  10.50000  0.05    1.21
Q4    1   0.5196  0.0000  0.1974  10.50000  0.05    1.14
Q5    1   0.4568 -0.0434  0.5000  10.50000  0.05    1.12
Q6    1   0.2234  0.2234  0.0000  10.25000  0.05    1.08
Q7    1   0.3362  0.0487  0.5000  10.50000  0.05    0.99
Q8    1   0.5639  0.1886  0.0000  10.50000  0.05    0.99
Q9    1   0.1977  0.0889 -0.2246  11.00000  0.05    0.90
Q10   1   0.6998  0.3977  0.0000  10.50000  0.05    0.89
Q11   1   0.7052  0.4007  0.2886  11.00000  0.05    0.87
Q12   1   0.4403  0.0361  0.0000  10.50000  0.05    0.87
Q13   1   0.5015  0.1968  0.2745  11.00000  0.05    0.85
Q14   1   0.5156  0.1793  0.5000  10.50000  0.05    0.83
Q15   1   0.3847  0.3237  0.5000  10.50000  0.05    0.82
Q16   1   0.4444 -0.0272 -0.1277  11.00000  0.05    0.80
Q17   1   0.0488  0.0000  0.5000  10.25000  0.05    0.77
Q18   1   0.2773  0.1903  0.3062  11.00000  0.05    0.75
Q19   1   0.4154  0.1015 -0.1955  11.00000  0.05    0.75
Q20   1   0.5747  0.1441  0.5000  10.50000  0.05    0.72
;
_shelx_res_checksum              69496

_shelx_hkl_file                  
;
   0   0   1  162.13    4.93
   0   0  -1  163.86    4.69
   0   0  -2 9925.00   48.09
   0   0   3   29.73    8.42
   0   0  -3   33.60    5.23
   0   1   1   34.55    2.55
   1  -1  -1   30.72    2.47
   0  -1   1   31.21    2.70
  -1   0  -1   34.77    2.18
   1   0   1   34.67    2.34
   1  -1   1   31.10    2.37
   0  -1  -1   39.73    2.32
  -1   1  -1   36.80    2.32
   0   1  -1   33.64    2.81
  -1   0  -2   -1.53    2.45
   1  -1  -2   -4.26    3.35
   0  -1  -2   13.23    3.13
  -1   1  -2   -2.07    2.90
   0  -1   2    6.60    4.29
   1   0   2    6.35    4.12
   0   1   2    2.97    3.98
   1  -1   2    0.08    3.95
  -2   1  -1  519.69    8.15
   1   1   1  539.18    7.16
  -2   1  -2    3.82    2.93
   1  -2   2   -2.37    4.03
   2  -1   1  520.81    7.69
  -1  -1  -1  527.98    7.22
  -1   2  -2    0.11    3.10
  -1   2   2   -0.29    4.24
  -2   0  -1  608.97    8.68
   2  -2   1  613.82    9.00
   2   0   1  616.64    8.22
   0   2  -1  621.54   10.34
   0  -2  -1  633.05    7.15
  -2   2  -1  630.45    8.76
  -2   2  -2    1.38    2.87
   0  -2   2    4.39    5.14
  -2   0  -2    3.80    2.88
   2  -2   2    8.72    4.47
   2   0   2   -4.79    3.23
   0   2  -2    0.58    3.38
   0  -2  -2    0.37    2.38
   1  -3  -1  365.55    5.72
   2  -3   1  343.19    7.09
  -3   1  -1  348.37    7.51
   2   1   1  349.86    6.25
   1   2   1  369.73    5.60
   2  -3   2    7.17    4.61
   1  -3   2    6.17    4.68
   2  -3  -2   -1.79    2.98
   1   2   2   -4.87    3.29
   2   1   2    6.62    2.93
  -3   2  -2    5.12    3.31
   1  -3  -2    1.49    2.61
  -3   2  -3   56.49    6.52
  -3   1  -3   60.40    6.48
   2   1   3   46.07    7.47
   1   2   3   32.27    6.68
   1  -3  -3   53.70    5.27
   1  -3   3   55.09    9.54
   2  -3   3   48.02    8.32
   2  -4  -1  161.17    4.23
   2   2   1  170.83    4.40
  -4   2  -1  152.66    6.63
   2  -4   1  144.57    5.22
  -4   2  -2   -3.69    4.38
   2  -4   2    3.66    4.53
   2   2   2   -0.81    2.81
   2  -4  -2    2.39    2.54
  -4   2  -3   29.33    6.51
   2  -4  -3   24.01    4.51
   2   2   3   40.11    6.53
   2  -4   3   13.52    6.75
  -2   3  -1  334.16    6.58
   3  -2   1  333.76    6.67
  -1   3   1  352.37    6.33
   3  -1   1  344.13    6.90
  -2  -1  -1  348.02    6.77
  -1  -2  -1  342.59    5.80
   3  -2   2    5.18    3.53
  -1   3   2    6.73    4.12
  -1  -2  -2   -1.71    2.52
  -2  -1  -2    3.90    3.06
  -1   3  -2    8.74    3.67
  -2   3  -2    5.63    3.22
   3  -2   3   37.24    7.25
  -2   3  -3   54.38    6.42
  -1   3  -3   48.44    6.23
  -1  -2  -3   44.03    5.27
   3  -1   3   54.08    7.94
  -2  -1  -3   45.88    5.75
   0  -3  -1  512.08    6.40
  -3   0  -1  500.12   10.27
   3   0   1  505.29    8.35
  -3   3  -1  483.52    8.61
   0  -3  -2   -0.73    2.21
   3   0   2    0.11    2.81
  -3   0  -2    1.71    3.09
   3  -3   2    2.55    3.59
  -3   3  -2    0.75    3.30
   0  -3  -3   90.49    6.07
  -3   3  -3  103.66    7.90
   3   0   3  100.43    8.84
  -3   0  -3  119.37    7.95
   3  -3   3   84.46    9.22
   0   3   3   73.92    8.14
   3  -4   0   13.69    1.15
   1  -4  -1  159.89    3.59
  -4   1  -1  142.43    5.89
   1   3   1  139.69    3.58
   3  -4   1  133.19    4.45
   1  -4   1  109.91    5.01
   3   1   1  151.93    4.74
  -4   3  -1  132.28    5.32
   3  -4   2    0.45    4.34
   1  -4  -2    2.13    2.37
  -4   3  -2    8.82    4.19
   1   3   2   -0.17    3.12
   3   1   2    2.32    3.13
  -4   1  -2    0.68    3.99
   1  -4   2    5.37    4.63
   1  -4  -3   25.54    4.12
   1  -4   3   15.57    9.04
  -4   3  -3   22.19    5.89
   3  -4   3    3.45    6.23
   1   3   3   20.29    6.00
   3   1   3   44.02    6.98
  -4   1  -3   28.04    5.49
   3  -5   0   83.96    2.86
   3  -5   1 1514.35   14.94
   2   3   1 1602.23   13.30
  -5   3  -1 1600.94   19.45
   2  -5  -1 1653.07   11.35
   2  -5   1 1579.69   17.44
  -5   2  -1 1453.90   19.69
   3   2   1 1638.32   15.37
   2   3   2   30.35    3.58
   3   2   2   28.29    3.46
   2  -5  -2   35.60    3.38
   2  -5   2   20.58    5.74
  -5   3  -2   34.99    6.21
  -5   2  -2   27.63    4.66
   3  -5   2   31.11    5.72
   2   3   3  237.26   10.76
   2  -5   3  275.97   14.67
   3   2   3  242.91   10.81
   3  -5   3  219.45   12.98
   2  -5  -3  247.13    8.56
  -5   2  -3  286.03   11.87
  -5   3  -3  261.75   11.56
   3  -6   0   32.90    1.49
   3  -6   1  511.25    9.34
   3   3   1  540.34    9.93
   3  -6   2   17.96    5.20
  -6   3  -2   12.11    5.42
   3  -6  -2   13.96    3.11
   3   3   2   18.10    2.96
  -6   3  -3   96.71    8.52
   3   3   3   91.06    7.51
   3  -6   3  105.25   10.28
   3  -6  -3   89.21    5.69
   4  -2   1  143.02    4.97
  -2   4  -1  155.65    4.62
  -2  -2  -2    2.50    2.93
   4  -2   2   -5.16    3.83
  -2  -2  -3   37.41    5.34
  -2   4  -3   29.84    5.39
   4  -2   3   25.69    6.68
   4  -3   1  129.25    4.89
  -3   4  -1  129.23    4.65
  -3  -1  -1  147.35    5.66
  -1   4   1  140.51    3.97
   4  -1   1  150.14    5.21
  -1  -3  -1  141.58    4.13
  -1  -3  -2    4.59    2.65
  -1   4   2    3.69    3.65
  -3  -1  -2    4.92    3.11
  -3   4  -2    4.18    3.19
   4  -3   2    5.86    3.62
  -1   4  -2    3.11    3.81
  -1  -3  -3   17.36    4.45
  -3   4  -3   17.00    5.49
   4  -1   3   27.60    6.75
   4  -3   3   31.99    7.80
  -1   4  -3   21.48    6.00
   4  -4   1   77.62    3.85
   0  -4  -1   77.42    2.73
   0   4   1   89.20    2.78
  -4   0  -1   73.34    5.09
   4   0   1   78.34    4.38
  -4   4  -1   76.32    4.03
   0   4   2    0.22    3.34
   4  -4   2   -4.93    3.77
   0  -4  -2    4.15    2.40
  -4   4  -2    6.75    3.88
   4   0   2    1.63    2.68
  -4   0  -2   -0.21    3.51
   0   4   3   18.56    5.96
  -4   4  -3   25.28    6.11
   0  -4  -3   20.75    4.21
   4  -4   3   17.66    7.08
   4   0   3   18.09    6.01
  -4   0  -3    7.24    4.91
   1   4   1  592.00    7.05
   4  -5   1  611.60    9.42
   4   1   1  601.38   12.03
  -5   4  -1  596.29   12.86
  -5   1  -1  586.23   11.97
   1  -5   1  579.27   11.31
   1   4   2   29.70    3.81
  -5   1  -2   24.78    4.98
   4   1   2   27.84    3.71
  -5   4  -2   24.43    4.52
   1  -5   2   28.39    6.19
   4  -5   2   21.08    4.41
   1  -5  -2   33.90    3.07
  -5   4  -3   82.47    7.71
  -5   1  -3  108.48   10.05
   4   1   3   96.60    7.51
   1   4   3   58.80    6.83
   4  -5   3   76.91    8.88
   1  -5  -3   82.99    5.59
   2  -6   0   13.15    1.13
   4  -6   0   15.79    1.91
   2  -6  -1  525.70    5.33
  -6   2  -1  472.10   10.34
   2   4   1  475.32    7.43
   2  -6   1  524.11   10.03
   4   2   1  497.58    9.67
   4  -6   1  513.49    8.70
   2  -6   2   -1.67    4.96
   4   2   2    5.52    2.73
  -6   4  -2   -2.04    4.78
  -6   2  -2    7.41    5.96
   4  -6   2   -1.22    4.65
   2   4   2    2.45    2.37
   2  -6  -2    4.61    2.36
   4  -6   3   73.03    9.10
   2  -6  -3   79.30    5.29
   4   2   3   79.05    6.68
   2  -6   3   81.38   10.77
  -6   4  -3   59.56    8.26
  -6   2  -3   75.58    8.24
   2   4   3   80.19    7.51
   4  -7   0    2.58    1.23
   3  -7   0    5.22    0.95
  -7   4  -1  226.37    7.96
   3  -7  -1  192.83    3.88
   3   4   1  212.54    6.24
   4  -7   1  186.49    5.83
   4   3   1  190.31    6.75
  -7   3  -1  232.88    7.95
   3  -7   1  188.24    6.68
  -7   4  -2    1.80    6.78
   3  -7   2   -5.32    5.11
   3   4   2   -2.42    2.53
   4  -7   3   42.87    8.86
  -7   4  -3   53.58    8.59
   3   4   3   42.17    6.15
   3  -7  -3   35.39    4.26
  -7   3  -3   48.96    8.57
   4   3   3   39.00    5.41
   4  -8   0  110.89    2.66
   4  -8   1   30.83    3.20
   4   4   1   17.60    3.35
  -8   4  -2   40.97    7.74
   4   4   2   37.44    3.71
   4  -8  -2   37.60    3.62
   4  -8   2   42.53    6.55
   4   4   3   12.17    4.50
   4  -8   3    0.90    7.72
  -8   4  -3   12.35    8.36
  -3   5  -1 1599.96   14.88
  -2   5  -1 1567.75   15.24
  -3  -2  -1 1623.85   16.93
   5  -3   1 1648.98   17.45
   5  -2   1 1590.54   18.63
  -2  -3  -1 1650.91   15.93
   5  -3   2   30.83    4.24
   5  -2   2   35.55    4.15
  -3   5  -2   32.63    4.47
  -2   5  -2   30.91    4.56
  -2  -3  -2   30.68    3.71
  -3  -2  -2   32.96    4.08
   5  -2   3  267.03   11.69
  -2  -3  -3  246.56    9.50
  -3   5  -3  262.09   10.75
   5  -3   3  232.89   11.77
  -2   5  -3  269.49   11.07
  -1   5   1  617.12    7.13
   5  -1   1  579.59   12.75
   5  -4   1  583.06   10.28
  -4   5  -1  642.07   10.14
  -4  -1  -1  626.10   10.45
  -1  -4  -1  616.10    8.58
  -4   5  -2   29.09    4.55
   5  -1   2   26.43    3.82
  -4  -1  -2   26.56    4.52
   5  -4   2   34.14    4.65
  -1   5   2   28.74    4.23
  -1   5  -2   25.62    4.48
  -1  -4  -2   28.01    3.34
  -1  -4  -3   93.64    6.41
  -4   5  -3   90.40    7.80
   5  -1   3   83.33    7.20
   5  -4   3   75.51    8.87
  -5   5  -2 3563.16   32.05
  -5   0  -2 3591.55   36.31
   5   0   2 3413.03   27.80
   0  -5  -2 3502.48   23.38
   5  -5   2 3456.93   30.29
   0   5   2 3584.92   26.25
  -5   5  -3   82.64    8.55
   5   0   3   80.60    7.19
   0   5   3   75.16    7.24
   0  -5  -3   77.57    5.72
   5  -5   3   59.73    8.36
  -5   0  -3   77.38    7.70
   1  -6  -1   12.10    1.47
   5  -6   1   16.27    2.63
   5   1   1    6.21    3.30
  -6   5  -1   11.14    3.69
   1   5   1   12.59    1.69
  -6   1  -1   14.97    2.89
   1  -6  -2   33.37    3.03
   1   5   2   25.92    3.39
   5   1   2   32.86    4.00
   5  -6   2   31.49    4.97
  -6   1  -2   28.79    5.85
  -6   1  -3    2.95    6.23
   5  -6   3   -2.45    7.51
   5   1   3   -0.64    4.77
   1   5   3    3.66    4.82
  -6   5  -3    1.83    5.60
   5  -7   0  166.69    5.16
   2  -7   2   35.48    6.91
   2  -7  -3  155.61    6.65
   2  -7   3  141.80   12.98
   2   5   3  166.92    9.39
   5   2   3  135.74    8.06
  -7   2  -3  149.12   11.23
  -7   5  -3  144.98   10.69
   5  -7   3  152.85   11.79
   3  -8   0   70.51    2.36
   5  -8   0   71.95    3.30
   3  -8   1  688.22   12.48
   3  -8  -1  704.64    5.46
   5  -8   1  729.63   11.04
   3   5   1  741.87   10.98
   5   3   2   37.01    4.25
   3   5   2   30.27    3.20
  -8   5  -2   15.14    6.12
   3  -8  -2   33.02    2.93
  -8   3  -2   30.02    7.22
   5  -8   2   23.16    5.43
   3  -8   2   44.60    6.69
   3  -8  -3  201.50    7.08
   5   3   3  168.14    8.28
   3  -8   3  177.99   13.77
   3   5   3  162.89    8.68
  -8   3  -3  178.89   14.79
   5  -9   0   33.84    2.06
   4  -9   0   30.52    1.70
   4  -9   1  234.17    7.31
   5  -9   1  263.62    7.26
   5   4   2   14.22    3.44
   4  -9  -2   13.64    2.64
   4   5   2   16.06    3.19
  -9   4  -2   23.93    7.97
  -9   5  -2   17.96    7.80
   5  -9   2   13.61    5.67
   4  -9   3   68.53    9.85
   4  -9  -3   70.67    4.96
   5   4   3   70.98    5.91
   4   5   3   86.77    6.50
   5 -10   0 4363.97   17.28
   5 -10   1    6.31    3.08
 -10   5  -2 2216.62   34.05
   5 -10   2 2237.38   30.14
   5   5   3   -2.52    4.12
  -3   6   0   33.65    1.77
  -3   6  -1  543.25    8.80
   6  -3   1  536.75   12.46
  -3   6  -2    9.31    3.64
  -3  -3  -2    9.88    3.89
   6  -3   2    9.92    3.74
  -3   6  -3  118.77    8.23
  -3  -3  -3  126.44    9.34
  -2   6  -1  484.08    8.40
   6  -4   1  439.47   10.55
   6  -2   1  456.54   11.36
  -2  -4  -1  554.93    8.31
  -4  -2  -1  538.10    8.80
  -4   6  -1  499.16    9.03
  -2  -4  -2    2.78    3.03
  -4   6  -2    0.26    3.54
   6  -2   2    4.76    3.33
  -2   6  -2    3.78    3.91
  -2  -4  -3   80.93    6.36
   6  -2   3   83.20    7.83
  -4   6  -3   92.57    7.67
  -2   6  -3   76.94    7.36
   6  -4   3   58.69    7.03
  -4  -2  -3   80.01    7.39
  -1   6   0  128.21    2.85
  -1   6   1   14.63    1.68
  -1   6  -1   13.61    2.80
  -1  -5  -1   15.26    2.42
   6  -5   1   11.25    3.77
  -5   6  -1   12.13    3.17
   6  -1   1   13.02    3.68
   6  -1   2   23.49    4.17
  -5   6  -2   40.60    5.42
  -1   6  -2   25.32    4.46
  -1   6   2   29.53    3.91
  -5  -1  -2   30.09    5.40
  -1  -5  -2   30.31    3.51
  -1  -5  -3    0.18    3.81
   6  -1   3    6.25    4.84
  -5   6  -3    6.57    5.36
   6  -5   3    7.38    6.00
  -5  -1  -3    0.32    5.48
   6  -6   1   76.25    4.49
   0   6   1   83.75    2.37
  -6   6  -1   79.19    5.40
   0  -6  -1   80.67    3.66
   0  -6  -2  119.29    4.82
  -6   6  -2  116.71    7.85
   0   6   2  105.69    5.40
   6  -6   2  111.63    6.63
   6   0   2   98.94    6.25
  -6   6  -3    6.28    5.69
   0  -6  -3   11.93    4.04
   6   0   3   20.33    5.37
  -6   0  -3   20.60    7.51
   6  -6   3   19.30    7.37
   0   6   3   11.95    5.44
   6  -7   1  664.58   11.65
   1  -7  -1  649.66    7.14
   1   6   1  671.32    7.33
   1  -7  -2   13.92    2.67
   6   1   2   -1.28    3.65
  -7   1  -2   10.12    6.04
   6  -7   2    0.56    3.84
   1   6   2   10.90    2.62
  -7   6  -2    6.22    5.27
   1   6   3  116.82    7.74
   6  -7   3  121.87   10.60
   1  -7  -3  132.91    6.61
   6   1   3  137.78    8.37
  -7   1  -3  146.04   12.93
  -7   6  -3  159.91   11.54
   6  -8   0   41.24    3.76
   2  -8   1  267.28    8.93
   6  -8   1  240.34    7.01
  -8   6  -1  273.52    8.85
   2   6   1  248.02    6.26
   6   2   2   14.35    3.85
   2  -8   2   28.81    7.11
   2  -8  -2   17.86    2.51
  -8   2  -2   18.47    7.11
  -8   6  -2   16.45    7.10
   2   6   2   18.11    2.86
   6  -8   2   18.95    4.97
  -8   2  -3   44.16    8.50
   6   2   3   56.28    6.08
   6  -8   3   50.76    9.08
   2  -8  -3   47.96    4.63
   2   6   3   53.29    6.85
   6  -9   0   14.53    3.13
   3   6   1   98.41    4.78
   6  -9   1   94.35    4.60
   3  -9   1   88.91    5.38
   6   3   2    3.55    3.27
   3   6   2    2.81    2.35
  -9   3  -2   17.69    6.85
   3  -9  -2    8.40    2.20
  -9   6  -2    1.87    6.23
   6  -9   2   16.58    4.66
   3   6   3   15.78    5.12
   6   3   3   20.02    4.77
   3  -9  -3   24.50    3.67
   3  -9   3   14.02    9.50
   6 -10   0  293.99    6.50
   4 -10   0  469.38    6.10
   6 -10   1   -0.15    2.76
   4 -10   1   18.52    3.92
   6   4   2   96.40    5.80
   4 -10   2   75.19    7.98
   4   6   2   90.84    4.79
 -10   6  -2  113.71   10.62
   4 -10  -2  111.57    3.97
   6 -10   2   98.22    8.05
   4   6   3    7.06    4.60
   4 -10  -3    8.80    3.15
   6   4   3    3.57    4.15
   6 -11   0  119.29    3.51
   5 -11   0  114.48    3.14
   5 -11   1    7.93    3.71
   6 -11   1    6.36    3.24
   6   5   2   45.86    4.56
   5 -11   2   43.15    6.85
   5   6   2   62.28    4.84
 -11   6  -2   51.10    7.61
   6 -11   2   47.98    7.18
 -11   5  -2   49.39    7.13
   6   5   3    3.67    3.93
   5   6   3    4.00    4.27
   6 -12   0   93.02    3.06
   6 -12   1  354.55    9.63
   6 -12   2   31.67    6.33
   6   6   2   36.68    4.34
 -12   6  -2   27.87    6.75
   6 -12  -2   37.18    3.01
   6   6   3  116.06    6.88
  -3   7   0    4.72    1.23
  -3   7  -1  212.67    5.98
   7  -3   1  220.29    8.83
   7  -4   1  217.98    9.99
  -4   7  -1  209.37    6.23
   7  -4   2    0.86    3.85
  -4  -3  -2   -6.33    4.15
  -3  -4  -2   -2.21    4.75
  -4   7  -3   32.19    6.35
  -4  -3  -3   33.46    6.24
  -3   7  -3   28.95    6.30
   7  -3   3   32.62    6.04
   7  -4   3   31.56    6.56
  -3  -4  -3   38.46    5.79
  -2   7   0  172.46    2.60
  -2   7  -2   23.15    4.52
  -5   7  -3  159.73   10.07
  -2   7  -3  138.01    9.06
   7  -2   3  143.69    9.29
  -5  -2  -3  147.65   10.15
   7  -5   3  139.50    9.97
  -2  -5  -3  157.43    8.57
  -1   7   0   18.69    1.65
  -6   7  -1  643.43   14.30
   7  -6   1  662.36   13.06
   7  -1   2   20.39    4.76
  -1   7   2   12.47    3.38
   7  -6   2   10.55    4.02
  -1  -6  -2    8.13    3.33
  -6   7  -2    4.58    4.08
  -6   7  -3  135.47    9.60
   7  -1   3  131.61    8.34
   7  -6   3  134.55    9.67
  -6  -1  -3  128.45   11.55
  -1  -6  -3  132.58    7.16
   0   7   1  376.81    4.50
   7  -7   1  358.32    9.32
   7   0   2   58.85    5.31
   0  -7  -2   65.08    4.02
  -7   0  -2   52.98    7.30
   7  -7   2   53.53    5.32
  -7   7  -2   54.44    6.33
   0   7   2   68.78    4.69
   0  -7  -3   79.31    5.92
   0   7   3   76.39    7.09
   7   0   3   80.62    6.90
   7  -7   3   86.25    9.04
  -7   0  -3   81.90    9.33
   7  -8   1  139.13    6.30
   1   7   1  149.44    4.29
   7   1   2    5.08    3.86
  -8   1  -2    4.17    5.84
   1   7   2    5.68    2.58
  -8   7  -2    8.30    7.24
   1  -8  -2    1.67    2.29
   7  -8   2    3.90    4.17
   1   7   3   24.99    5.64
   1  -8  -3   32.66    4.81
   7   1   3   29.93    5.31
  -8   1  -3   12.38    7.94
   7  -9   0   11.52    3.21
   7  -9   1   36.50    3.87
  -9   7  -1   31.37    4.36
   2   7   1   43.49    3.50
   7  -9   2   10.91    4.44
  -9   2  -2    2.08    5.07
  -9   7  -2   10.70    6.80
   2   7   2    3.62    2.41
   7   2   2    2.38    3.68
   2   7   3   11.76    5.46
   2  -9  -3    7.77    3.76
   7   2   3    5.66    4.18
   2  -9  -4    3.52    5.05
   7 -10   0  178.17    5.93
   3 -10   1  350.37   10.07
   7 -10   1  346.37    8.44
 -10   3  -2   70.83    7.34
   3 -10  -2   82.75    3.72
   3 -10   2   76.83    8.60
   7 -10   2   71.48    7.05
   3   7   2   79.62    4.11
 -10   7  -2   61.05    9.82
   7   3   2   70.51    6.15
   3 -10  -3   90.70    5.35
   7   3   3   90.55    6.85
   3   7   3  106.85    7.14
   4 -11   0   50.57    3.05
   7 -11   0   74.35    3.75
   4 -11   1  114.51    6.24
   7 -11   1  130.51    5.49
   4 -11   2   32.48    6.68
   4   7   2   32.68    3.63
   7 -11   2   29.73    5.94
 -11   7  -2   37.88    7.87
   4 -11  -2   36.49    2.71
   7   4   2   31.89    5.01
 -11   4  -2   34.59    6.93
   4 -11  -3   35.25    3.92
   7   4   3   39.26    5.26
   4   7   3   40.83    5.35
   7 -12   0   25.82    2.69
   5 -12   0   17.91    2.21
   5 -12   1   83.87    5.84
   7 -12   1   88.38    5.14
 -12   7  -2   13.84    6.30
   5 -12   2   11.15    6.04
   5 -12  -2   10.84    2.07
   5   7   2    8.94    3.32
   7 -12   2   18.54    6.18
   7   5   2   14.50    4.04
   5 -12  -3   30.82    3.58
   7   5   3   25.92    5.02
   5   7   3   36.14    5.19
   7 -13   0   12.15    2.06
   6 -13   0   11.38    2.12
   7 -13   1   75.98    4.98
   6 -13   1   73.24    5.78
   7 -13   2    1.30    6.25
   7   6   2   11.20    4.11
   6   7   2    4.98    3.57
   6 -13  -2    9.72    2.24
   6 -13   2    1.28    5.59
   7   6   3   31.81    5.25
   6   7   3   16.54    4.43
   7 -14   0   13.74    2.19
   7 -14   1    6.29    4.00
   7 -14  -2    8.49    2.17
   7 -14   2    4.17    6.55
   7   7   2   12.91    4.23
   7   7   3    0.15    4.28
  -4   8   0  109.47    2.85
  -4   8  -1   38.08    3.40
   8  -4   1   44.39    5.80
   8  -4   2   36.15    5.37
  -4   8  -2   33.27    4.73
  -4  -4  -2   31.33    5.32
  -4   8  -3   10.96    5.76
   8  -4   3   22.66    6.17
  -4  -4  -3   12.60    6.89
  -3   8   0   68.21    2.31
  -3   8  -1  688.99   10.29
  -5   8  -1  723.11   12.39
   8  -3   2   29.71    5.32
  -3  -5  -2   36.75    5.17
  -5   8  -2   28.24    5.00
  -5  -3  -2   21.98    5.99
   8  -5   2   36.35    5.38
  -3   8  -2   29.33    4.57
  -5   8  -3  152.42   10.07
  -3   8  -3  150.58    9.25
   8  -3   3  167.33    9.53
  -5  -3  -3  184.26   12.06
  -3  -5  -3  163.86    9.46
  -2   8   0   38.22    1.44
  -2   8  -1  258.13    7.12
  -6   8  -1  247.01    8.40
  -6   8  -2   20.68    5.06
   8  -2   2   20.68    4.75
  -2   8  -2    9.84    4.25
   8  -6   2   25.31    4.88
  -6  -2  -2   15.06    5.41
  -2  -6  -2   13.36    3.90
   8  -2   3   43.08    6.20
  -6  -2  -3   45.16    7.63
  -2  -6  -3   60.57    6.66
  -7   8  -1  114.08    7.00
  -1   8   1  126.12    2.85
  -1   8   2   14.98    3.44
  -7  -1  -2    5.70    5.08
  -1  -7  -2   11.48    4.60
   8  -7   2    9.63    4.28
  -7   8  -2    0.05    4.86
   8  -1   2    2.47    4.03
   8  -1   3   30.71    5.56
  -7  -1  -3   33.45    8.73
  -1  -7  -3   26.37    4.87
   0   8   1  245.81    3.75
  -8   8  -1  228.71    9.30
  -8   8  -2    6.43    6.14
  -8   0  -2   18.70    5.39
   8  -8   2    7.28    4.18
   0  -8  -2   14.81    3.64
   8   0   2   16.14    4.81
   0   8   2   12.98    3.47
  -8   0  -3   76.82    9.99
   0   8   3   54.99    6.48
   8   0   3   59.48    6.35
   0  -8  -3   76.49    7.19
   8  -9   1    5.67    3.44
  -9   8  -1    3.06    3.69
   1   8   1    4.65    1.70
  -9   1  -2   -3.21    4.82
   1   8   2    1.66    2.50
  -9   8  -2    6.20    6.14
   8  -9   2   13.34    4.44
   8   1   2    0.07    4.48
   1  -9  -2   13.85    3.22
   8   1   3   -0.63    4.85
   1   8   3   -2.83    4.89
   1  -9  -3   -1.01    3.57
   2   8   1  281.04    6.19
   8 -10   1  320.78    9.05
   2 -10  -3   76.75    5.25
   2   8   3   81.62    7.10
   8   2   3   97.23    7.19
   8 -11   0   77.70    4.76
   8 -11   1   88.08    5.27
   3   8   2   36.73    3.32
   3 -11  -2   37.04    2.97
   3 -11  -3   15.83    4.02
   3   8   3    5.28    4.58
   8   3   3   20.58    5.05
   8 -12   0   15.82    3.14
   4 -12   1   22.50    4.91
   8 -12   1   20.80    3.58
   4 -12  -2    7.59    2.12
   4   8   2    3.79    2.91
 -12   8  -2   12.81    6.40
   8 -12   2    7.76    5.14
   4 -12   2   12.42    7.04
   8   4   2    4.67    4.42
   4   8   3    8.16    4.35
   8   4   3    4.94    4.57
   8 -13   0   26.46    2.81
   5 -13   1  103.48    6.14
   8 -13   1  135.15    6.09
   5   8   2    8.12    3.22
   5 -13  -2   14.26    2.19
 -13   8  -2   12.47    6.05
   5 -13   2   -3.57    6.28
   8 -13   2    4.64    5.55
   8   5   3   43.43    5.73
   5   8   3   50.29    5.56
   6 -14   0    3.05    2.04
   8 -14   0    4.72    2.11
   8 -14   1    4.49    3.75
   6 -14   1   -0.06    3.94
   8 -14   2   -7.77    5.98
   6 -14  -2    3.52    1.64
   6 -14   2    4.05    6.25
   6   8   2    4.91    4.12
   8   6   3    3.79    4.38
   6   8   3   -2.09    3.86
   8 -15   0  115.20    3.88
   7 -15   0  104.04    4.06
   8 -15   1  287.14    8.84
   7 -15   1  278.48    9.06
   7 -15   2   56.03    7.99
   8 -15   2   69.12    8.32
   8   7   3  103.26    7.08
   7   8   3  105.94    6.93
   8 -16   0   58.49    3.46
   8 -16   1  100.64    6.96
   8 -16   2   29.86    7.16
   8   8   3   23.03    4.90
  -4   9   0   27.96    2.07
  -5   9  -1  317.50    7.85
  -4   9  -1  302.86    7.33
   9  -4   2   11.17    4.86
   9  -5   2   25.86    5.90
  -5   9  -2   12.78    4.43
  -5  -4  -2   13.93    4.63
  -4  -5  -2   14.86    4.60
  -5  -4  -3   67.36    8.10
  -4  -5  -3   73.64    7.90
  -3   9   0   10.62    1.29
  -3   9  -1  108.72    4.51
   9  -6   1   92.28    7.10
  -6   9  -1   88.34    5.56
  -6   9  -2    5.53    4.23
   9  -6   2    0.30    4.86
  -6  -3  -2    9.75    4.42
  -3  -6  -2    7.47    4.64
   9  -3   2    5.74    4.42
  -6  -3  -3   14.90    7.56
  -3  -6  -3   25.00    7.62
  -2   9   0   12.97    1.21
  -2   9  -1   34.05    3.47
  -7   9  -1   32.09    4.55
   9  -7   1   38.82    6.76
  -7  -2  -2    5.22    4.47
   9  -7   2    7.92    4.67
  -2  -7  -2    2.30    4.47
  -7   9  -2    3.18    5.16
   9  -2   2   14.45    5.24
  -7  -2  -3   10.37    7.50
  -2  -7  -3    1.62    5.42
  -8   9  -1    3.67    5.07
   9  -8   1    5.42    4.17
  -1   9   1    2.47    0.94
  -1   9   2   12.37    3.34
  -8  -1  -2    9.84    4.75
  -1  -8  -2   -0.67    3.87
   9  -8   2    0.49    4.05
  -8   9  -2   12.10    6.19
   9  -1   2    6.09    4.98
  -1  -8  -3   -2.72    5.03
  -8  -1  -3    9.16    9.23
   0   9   1  136.10    2.83
  -9   9  -1  144.57    7.14
   9  -9   1  150.23    7.44
   0  -9  -2 3562.26   28.03
   0   9   3   34.22    5.79
   9   0   3   36.69    5.99
   0  -9  -3   40.70    5.67
   9 -10   1   49.29    4.97
 -10   9  -1   50.53    5.01
   1   9   1   46.19    2.70
   9 -10   2   31.27    5.45
   1   9   2   34.52    3.25
 -10   9  -2   36.07    8.44
   1 -10  -2   26.15    3.97
   9   1   2   31.62    5.79
   1 -10  -3    1.38    4.00
   1   9   3   10.51    4.78
   9 -11   1   86.57    6.09
   2   9   1   60.91    3.68
   2   9   2   12.18    2.65
   2 -11  -2    3.68    3.58
   9   2   2   14.87    5.18
   9 -11   2    7.40    4.66
   9   2   3   25.88    5.68
   2   9   3   20.76    5.63
   2 -11  -3   21.16    4.55
   9 -12   1    5.57    3.54
   9 -12   2    3.29    4.84
 -12   9  -2    0.79    6.25
   3   9   2    5.07    2.62
   3 -12  -2   -4.14    3.10
   9   3   3   11.93    5.07
   3   9   3   -0.46    4.38
   9 -13   0   28.24    3.91
   9 -13   1    4.67    3.34
   4   9   2   15.03    3.26
 -13   9  -2    3.81    6.46
   9 -13   2   19.65    6.13
   4 -13  -2   14.18    2.62
   4   9   3    1.97    4.20
   9 -14   0    1.94    2.52
   5 -14   1  179.04    8.61
   9 -14   1  174.92    6.71
   5   9   2    3.65    3.11
   5 -14   2   11.05    7.68
   9 -14   2    0.88    4.97
   5 -14  -2    0.74    1.88
   5   9   3   67.01    5.76
   9 -15   0  108.76    4.34
   6 -15   1   29.57    5.04
   9 -15   1   58.21    4.81
   6 -15   2   68.25    8.94
   9 -15   2   51.76    7.62
   6   9   2   74.28    5.81
   7 -16   0   24.78    2.86
   9 -16   0   29.92    2.67
   7 -16   1   65.70    6.00
   9 -16   1   70.99    5.14
   9 -16  -1   57.11    3.24
   9 -16   2   16.88    7.25
   7 -16   2    9.19    6.98
   9 -17   0    1.72    2.20
   8 -17   0    1.02    2.35
   8 -17   1   10.90    4.45
   9 -17   1   14.66    4.57
   8 -17   2    2.18    6.67
   9 -17   2    6.77    6.73
   9 -18   1    0.62    4.45
   9 -18   2   16.08    7.22
  -5  10  -1    5.10    2.80
  10  -5   2 2376.45   31.03
  -5  10  -2 2406.07   27.04
  -5  -5  -2 2350.60   23.70
  -5  -5  -3    7.89    6.83
  -4  10   0  546.97    6.98
  -4  10  -1   18.99    2.91
  -6  10  -1    0.78    3.49
  10  -6   2  103.60    7.85
  -6  10  -2  104.73    7.24
  -4  10  -2  106.61    6.58
  -6  -4  -2   96.74    6.47
  -4  -6  -2  109.76    6.10
  -6  -4  -3    3.64    7.73
  -4  -6  -3    7.31    6.50
  -3  10   0  140.97    2.91
  -3  10  -1  355.83    7.70
  -7  10  -1  373.78   10.75
  10  -7   2   79.71    7.62
  -3  10  -2   89.02    6.38
  -3  -7  -2   81.25    5.33
  -7  -3  -2   60.48    5.53
  10  -3   2   70.41    7.79
  -7  10  -2   68.35    7.32
  -7  -3  -3  106.40   11.11
  -3  -7  -3  106.06    8.38
  -2  10   0  191.03    3.48
  -2  10  -1  267.28    7.38
  -8  10  -1  272.42   10.32
  -8  -2  -3   84.06   10.10
  -2  -8  -3   86.71    7.69
  -9  10  -1   50.96    5.66
  10  -9   1   49.30    6.53
  -1  10   2   40.36    4.21
  10  -9   2   39.92    5.91
  -1  -9  -2   26.20    4.54
  -9  10  -2   40.24    8.75
  10  -1   2   35.80    6.61
  -1  -9  -3    7.36    6.15
 -10  10  -1   39.71    7.03
   0  10   3   29.27    5.72
   0 -10  -3   41.99    6.85
   1  10   1   53.81    2.89
  10 -11   1   70.24    5.92
  10 -11   2  106.83    7.52
   1 -11  -2  110.55    5.52
   1  10   2  124.99    4.67
   1  10   3    6.68    4.82
   1 -11  -3   20.61    5.20
  10 -12   1  248.21    8.94
   2  10   1  196.39    5.76
  10 -12   2   38.69    5.67
   2  10   2   37.55    3.20
 -12  10  -2   36.97    8.51
   2 -12  -2   38.82    4.05
   2  10   3   77.25    6.87
  10 -13   0   55.48    5.11
  10 -13   1  313.45    9.78
 -13  10  -2   22.38    6.68
   3  10   2   26.27    3.12
  10 -13   2   24.54    5.79
   3 -13  -2   24.96    3.37
  10 -14   0   30.66    4.36
   4  10   2   15.35    3.29
  10 -14   2    6.64    5.15
  10 -15   0  797.18   11.76
  10 -15   1   17.00    3.92
   5  10   2  447.26    9.64
  10 -15   2  516.89   14.71
  10 -16   0   32.00    3.41
  10 -16   1    4.54    3.95
  10 -16   2    6.97    6.09
   6  10   2   11.10    4.18
  10 -17   0   27.04    2.97
   7 -17   1   61.53    6.38
  10 -17   1   72.76    5.80
   7 -17   2    0.93    8.93
  10 -17   2   26.53    6.84
  10 -18   0   22.92    2.89
   8 -18   1   44.99    5.62
  10 -18   1   44.14    5.54
  10 -18   2   11.93    6.97
   8 -18   2   14.59    7.55
  10 -19   1   50.89    5.97
  10 -19   2    7.85    6.58
   9 -19   2    8.48    6.95
  -5  11   0  108.30    3.09
  -5  11  -1    8.42    2.99
  -6  11  -1    9.77    3.42
  -6  11  -2   64.40    6.59
  -5  11  -2   61.49    5.98
  11  -5   2   66.76    9.30
  -6  -5  -3   12.66    7.16
  -5  -6  -3   -4.72    7.24
  -4  11   0   60.81    2.79
  -4  11  -1  123.48    5.16
  -7  11  -1  132.63    7.92
  11  -7   2   32.08    6.45
  -4  11  -2   40.24    5.16
  11  -4   2   33.38    6.54
  -7  11  -2   34.16    6.08
  -7  -4  -3   43.86    8.58
  -4  -7  -3   31.53    7.96
  -3  11   0   61.20    2.10
  -3  11  -1   59.15    4.05
  -8  11  -1   79.36    6.60
  -3  11  -2   32.07    5.10
  -8  11  -2   46.79    7.33
  -8  -3  -3   20.28    7.10
  -3  -8  -3   22.97    7.24
  -9  11  -1   72.11    6.46
  -2  11  -1   60.73    4.41
  11  -9   1   50.88    8.27
  11  -9   2   15.78    5.57
  -9  11  -2   -6.66    7.05
  -2  -9  -3   20.06    6.45
 -10  11  -1   67.19    5.77
  11 -10   1   64.44    7.15
  11 -10   2  124.81    8.54
 -10  11  -2  107.65    9.68
  -1 -10  -3   15.82    6.00
   0  11   1    0.33    1.00
  11 -11   1    0.64    4.66
 -11  11  -2   -6.17    7.96
  11 -11   2   -7.29    4.76
   1  11   1  290.47    5.54
  11 -12   1  362.04   12.19
 -12  11  -2   22.81    8.18
  11 -12   2    7.77    4.73
   1  11   2   20.31    2.82
  11 -13   1   54.53    5.62
  11 -13   2   37.64    5.74
   2  11   2   45.80    3.35
 -13  11  -2   48.65    7.89
  11 -14   1   20.75    4.68
   3  11   2    6.94    2.61
  11 -14   2   16.33    5.39
  11 -15   0  109.96    6.39
  11 -15   1   27.32    4.71
   4  11   2   67.80    4.45
  11 -15   2   73.28    7.41
  11 -16   1   50.22    5.03
   5  11   2    9.41    3.32
  11 -16   2    8.23    5.96
  11 -17   0   19.50    3.35
  11 -17   1  232.87    8.24
  11 -17   2   21.43    6.42
  11 -18   0   21.99    2.90
  11 -18   1   45.38    5.17
  11 -18   2   21.59    7.23
  11 -19   1   -3.67    4.15
  11 -19   2   13.58    7.27
  -6  12  -1  398.29    9.37
  -6  12  -2   35.76    5.81
  12  -6   2   41.11    6.87
  -6  -6  -3  104.78    8.39
  -5  12   0   16.36    1.94
  -5  12  -1   99.68    5.17
  -7  12  -1   89.84    6.67
  -5  12  -2   13.28    4.60
  12  -5   2    1.62    5.87
  12  -7   2   16.58    6.56
  -7  12  -2   12.87    4.92
  -7  -5  -3    7.45    6.07
  -5  -7  -3   22.11    6.37
  -4  12   0    7.65    1.63
  -4  12  -1   24.83    3.22
  -8  12  -1   26.60    5.37
  -4  12  -2    6.87    4.52
  12  -8   2    6.25    5.66
  -8  -4  -3   14.72    6.56
  -4  -8  -3   14.97    6.58
  -3  12   0    2.66    1.23
  -9  12  -1    3.46    5.05
  -3  12  -1    3.41    2.70
  12  -9   2    8.03    5.37
  -9  12  -2    2.08    6.84
  -3  12  -2   -1.58    4.13
  -3  -9  -3   -4.87    6.18
  -2  12   0   64.05    2.49
 -10  12  -1  231.17    8.69
  -2  12  -1  226.86    7.21
  12 -10   2   48.27    7.16
 -10  12  -2   29.80    7.43
  -2 -10  -3   58.78    7.27
  12 -11   1  354.84   13.25
  12 -11   2   26.36    6.37
  -1  12   2   24.94    3.74
 -11  12  -2   10.81    7.92
  12 -12   2   70.78    7.40
 -12  12  -2   60.79    9.70
   0  12   2   65.43    4.14
   1  12   2    8.17    2.52
  12 -13   2   16.94    5.44
  12 -14   1   -0.65    4.49
  12 -14   2    2.28    4.84
   2  12   2   -0.50    2.30
  12 -15   1  180.11    8.48
  12 -15   2   62.86    6.93
  12 -16   0   10.75    4.72
  12 -16   1  129.90    7.09
  12 -16   2    2.10    5.75
  12 -17   0   26.95    4.55
  12 -17   1   29.41    4.61
  12 -17   2   12.63    6.10
  12 -18   0   31.82    3.91
  12 -18   1   29.53    4.57
  12 -18   2   16.73    5.75
  12 -19   1    6.40    4.09
  12 -19   2    8.20    6.77
  -7  13  -1   93.30    6.59
  -6  13  -1   94.99    5.74
  -6  13  -2   10.72    5.13
  13  -7   2    8.61    6.17
  -7  13  -2    6.51    4.80
  -7  -6  -3   25.35    6.29
  -6  -7  -3   23.97    6.38
  -5  13   0   23.85    1.95
  -5  13  -1   71.45    4.88
  -8  13  -1  139.03    7.58
  -5  13  -2    6.07    4.43
  -8  13  -2   10.77    5.92
  13  -8   2   17.82    7.34
  -8  -5  -3   25.51    6.34
  -5  -8  -3   40.05    6.22
  -4  13   0   26.12    2.15
  -9  13  -1    3.86    5.41
  -4  13  -1    2.93    2.80
  -4  13  -2   18.92    4.95
  -9  13  -2   26.12    7.30
  13  -9   2   10.97    6.01
  -4  -9  -3   -6.29    5.18
  -3  13   0   49.09    2.20
  -3  13  -1  204.31    6.58
 -10  13  -1  237.59    8.93
  13 -10   2   27.26    6.66
  -3  13  -2   35.63    5.41
 -10  13  -2   23.12    7.44
  -2  13   0   62.07    2.61
 -11  13  -1   41.57    4.90
  -2  13  -1   41.95    4.35
  13 -11   2   48.11    7.65
 -11  13  -2   37.42    8.62
  13 -12   2   16.16    6.49
 -12  13  -2   15.21    8.86
   0  13   1   21.03    1.34
  13 -13   1   42.16    6.85
  13 -13   2   30.05    6.16
 -13  13  -2   24.11    7.80
   1  13   1    1.92    1.88
  13 -14   1   -5.90    6.59
  13 -14   2    8.22    5.61
  13 -15   1  231.20   10.03
  13 -15   2   45.21    6.95
  13 -16   1   76.86    6.76
  13 -16   2   30.67    6.15
  13 -17   0   12.20    4.83
  13 -17   1    5.96    4.53
  13 -17   2   19.25    6.21
  13 -18   0   11.26    4.17
  13 -18   1    8.14    3.99
  13 -19   1    1.15    3.86
  -7  14  -1    3.91    4.33
  -7  14  -2    2.33    4.79
  -8  14  -1    5.19    4.44
  -6  14  -1   -3.97    4.27
  -6  14  -2    3.68    4.76
  -8  14  -2    5.30    5.16
  -5  14   0    0.07    1.42
  -5  14  -1  203.27    7.22
  -9  14  -1  167.90    9.33
  -9  14  -2   -2.35    6.25
  14  -9   2   -7.31    8.51
  -4  14   0   20.45    2.29
  -4  14  -1   77.78    4.64
  -4  14  -2   17.39    5.01
 -10  14  -2   15.32    8.33
  14 -10   2    8.27    5.90
  -3  14  -1   27.13    3.54
 -11  14  -1   27.75    5.02
  14 -11   2   14.87    6.41
 -11  14  -2   13.89    8.02
  -3  14  -2   10.51    4.76
  14 -12   2   -9.33    6.58
 -12  14  -2   15.79    9.07
 -13  14  -2   -6.19    7.91
   0  14   1   64.96    1.72
  14 -14   1  108.89    8.87
   1  14   1   42.64    2.49
  14 -15   1   80.13    9.20
  14 -16   1   18.11    5.88
  14 -17   1    0.28    5.25
  14 -18   1   -5.10    5.02
  14 -19   1   54.25    5.72
  -8  15  -1  332.36   10.14
  -7  15  -1  340.94    9.97
  -7  15  -2   81.14    7.40
  -8  15  -2   86.15    7.53
  -9  15  -1   33.97    6.43
  -6  15  -1   46.18    5.55
  -6  15  -2   68.09    6.77
  -9  15  -2   62.90    8.30
  -5  15   0  715.34    6.99
  -5  15  -1    8.60    3.59
 -10  15  -1   16.27    4.98
  -5  15  -2  524.12   13.58
 -10  15  -2  332.99   15.75
  -4  15   0  110.45    3.66
  -4  15  -1   40.46    3.93
 -11  15  -1   28.57    4.83
  -4  15  -2   65.58    6.58
 -11  15  -2   75.62    9.87
  -3  15   0   83.56    2.70
  -3  15  -1  155.40    6.01
 -12  15  -2   58.10   10.31
  -2  15   0   42.19    2.27
 -13  15  -2   37.24    8.76
  15 -16   1   12.99    7.48
  15 -17   1   63.06    7.33
  15 -18   1   49.90    7.02
  15 -19   1   50.21    6.27
  -8  16  -1  129.85    7.16
  -8  16  -2   45.99    6.74
  -9  16  -1   78.80    7.37
  -7  16  -1   84.54    6.07
  -9  16  -2   15.83    6.85
  -7  16  -2   19.62    5.87
 -10  16  -1    6.15    4.69
  -6  16  -1   15.79    4.73
  -6  16  -2    3.11    5.51
 -10  16  -2   20.90    9.13
  -5  16   0    5.72    1.42
  -5  16  -1   57.29    4.83
 -11  16  -1   50.97    5.51
  -5  16  -2   -1.03    4.61
 -11  16  -2   37.85    8.97
  -4  16   0    6.85    1.71
  -4  16  -1  123.15    5.66
 -12  16  -2    7.90    8.75
  -4  16  -2    5.63    4.68
  -3  16   0   18.71    1.78
  -3  16  -1   51.96    4.21
  -2  16   0   27.97    2.06
  16 -18   1   15.45    5.94
  16 -19   1    6.57    5.69
  -9  17  -1   16.79    5.91
  -8  17  -1   13.39    4.58
  -9  17  -2   13.97    6.95
  -8  17  -2   -3.88    5.62
 -10  17  -1   61.26    6.23
  -7  17  -1   68.03    5.79
  -7  17  -2   28.57    6.22
 -10  17  -2   13.39    8.88
 -11  17  -1  218.54    8.41
  -6  17  -1  244.61    8.36
  -6  17  -2    6.85    5.44
 -11  17  -2    1.66    7.22
  -5  17  -1   20.75    3.86
  -5  17  -2   14.90    5.13
 -12  17  -2   15.80    8.71
  -4  17  -1   13.13    3.43
  -4  17  -2   16.66    4.95
  -3  17  -1    2.32    3.07
  17 -20   1   45.13    6.82
  -9  18  -1   -0.19    5.32
  -9  18  -2   10.69    7.06
 -10  18  -1   52.91    5.88
  -8  18  -1   44.00    5.39
 -10  18  -2   12.83    8.87
  -8  18  -2   17.27    5.87
 -11  18  -1   26.59    4.75
  -7  18  -1   45.51    5.52
 -11  18  -2   17.92    7.77
  -7  18  -2    2.53    5.15
  -6  18  -1   35.73    4.34
  -6  18  -2   19.21    5.96
 -12  18  -2   17.50    8.79
  -5  18  -1   11.76    3.59
  -5  18  -2    6.20    4.80
 -10  19  -1   57.56    5.95
 -10  19  -2    6.90    8.69
  -9  19  -2    2.18    6.41
 -11  19  -1   13.78    4.39
 -11  19  -2    8.05    7.38
  -8  19  -2    8.42    5.95
  -7  19  -2   -2.03    5.04
  -6  19  -2   -0.16    5.14
 -11  20  -2   93.08   10.30
   0   0   1  163.95    7.47
   0   0  -1  156.86    6.74
   0   0  -2 8883.81   69.75
   0   0   2 8865.23   83.30
  -1   0  -1   30.72    3.45
   1   0   1   25.75    3.99
  -1   1  -1   32.44    3.24
   0   1  -1   38.98    3.74
   0   1   1   30.02    5.10
  -1   1   1   40.38    5.24
   1  -1  -1   29.67    4.38
   1  -1   1   32.09    3.33
  -1   0   1   24.86    3.76
   0  -1  -1   32.38    4.63
   1   0  -1   28.45    3.46
   0  -1   1   37.23    3.78
   0   1   2   13.58    7.29
   1   0   2   -3.99    6.55
   0   1  -2   15.24    4.83
   1  -1   2   37.33    7.12
   1  -1  -2   24.66    5.67
  -1   1  -2   30.27    5.37
  -1   0  -2    6.66    4.84
  -1   1   2   36.81    8.50
   0  -1  -2    9.63    5.05
   0  -1   2   10.12    5.78
   1   0  -2   45.78    6.54
  -2   1  -1  417.24    9.37
   1  -2   1  450.19   10.88
   1  -2  -1  447.93   15.78
   1   1  -1  452.12   11.69
   1   1   1  393.38   12.45
  -2   1   1  359.58   14.11
  -2   1   2   -4.95    7.56
   1  -2   2   -3.48    4.73
  -2   1  -2    3.15    4.02
   1  -2  -2   13.00    6.75
   1   1   2   -4.04    7.71
   1  -2  -3   53.50    9.56
   1   1  -3   56.08    9.36
  -2   1   3   27.71   12.23
  -1   2  -1  434.05   11.79
   2  -1   1  433.27   10.03
  -1  -1   1  403.58   10.55
   2  -1  -1  416.83   13.32
  -1   2   2    8.55    9.01
   2  -1   2   -2.34    5.54
  -1  -1  -2    1.46    4.57
   2  -1  -2   -6.16    5.07
   2  -1  -3   50.22    8.15
  -1  -1  -3   50.54    9.10
  -1   2   3   31.63   11.74
  -1  -1   3   51.22   12.32
   2   0   1  569.75   14.64
   0   2  -1  626.44   14.78
  -2   2   1  774.19   19.15
   0  -2   1  528.40   12.26
   0  -2  -1  725.30   18.53
   2  -2  -1  664.47   19.28
  -2   2  -1  539.03   13.12
   2   0  -1  715.64   15.51
  -2   0  -1  561.78   12.26
   2  -2   1  519.88   11.07
  -2   0   1  717.73   15.95
  -2   0  -2   -2.95    4.46
   0   2  -2    5.43    4.60
   2   0  -2    2.67    4.15
   0   2   2    8.74    7.17
  -2   2   2    0.85    8.15
  -2   2  -2    4.08    4.27
   2  -2   2   -4.44    4.64
   2  -2  -2    3.55    5.83
   0  -2  -2    3.09    5.06
   0  -2   2   24.98    5.78
   2   0   2   -4.92    7.12
  -2   0   2    0.39    6.12
   0   2  -3   83.16    9.85
  -2   2   3   56.00   15.15
   2   0   3   80.91   14.41
   2  -2  -3   86.58   11.16
   0  -2  -3   88.88   10.28
   0  -2   3   88.63   11.87
   0   2   3   98.38   14.39
  -2   0   3   57.15   13.94
  -2   2  -3  107.23   10.63
  -2   0  -3  104.28   10.09
   2  -2   3  109.85   12.95
   2   0  -3  104.40   10.72
   1   2  -1  299.13   10.78
  -3   1  -1  291.70    7.52
  -3   2  -1  283.99    9.01
   2  -3   1  296.14    9.76
   2   1   1  302.13    9.32
  -3   1   1  317.28   13.07
   2   1  -1  349.63   10.92
  -3   2   1  321.99   14.46
   1  -3   1  319.89   10.57
  -3   1  -2    6.01    3.97
   2  -3   2   -1.62    4.01
  -3   2   2  -11.77    8.66
   1   2   2   -0.25    6.31
  -3   1   2   -0.04    8.00
   1  -3   2   -4.46    4.62
  -3   2  -2    3.05    4.12
   1   2  -2    0.80    4.41
   2   1   2   -6.37    7.16
   2   1  -2  -11.28    8.07
  -3   1  -3   60.90    8.64
  -3   2  -3   48.22    8.05
   2   1   3   28.21   11.24
   1  -3   3   59.22    9.97
   1  -3  -3   64.53   10.40
   1   2  -3   35.69    8.40
   2   1  -3   68.94   10.15
  -3   1   3   32.60   12.64
   2  -3  -3   44.96    9.78
   2  -3   3   39.35    9.59
   1   2   3   49.40   11.62
  -4   2   1  173.89   10.97
   2   2  -1  157.96    8.43
   2  -4   2    0.29    4.09
  -4   2  -2    3.42    3.89
   2  -4  -2   -7.80    8.69
   2   2   2    3.47    5.62
  -4   2   2   -6.65    7.37
   2   2  -2    1.75    4.37
  -4   2   3   36.09   13.57
   2  -4   3   17.90    8.12
  -4   2  -3   30.00    6.87
   2  -4  -3   28.14    9.79
   2   2  -3   35.01    8.52
   2   2   3   39.27   10.34
  -2  -1   1  321.85    9.82
  -2   3  -1  264.03   10.02
   3  -2  -1  347.07   14.55
  -1  -2   1  284.94    9.47
   3  -1   1  319.16    8.71
  -1   3  -1  311.88   11.93
   3  -2   1  284.45    7.69
  -2  -1  -1  247.91    9.85
   3  -1  -1  322.09   11.74
  -2  -1  -2   -2.88    4.86
   3  -1  -2    1.78    4.71
  -1  -2  -2   14.80    6.37
  -2   3  -2    4.61    5.31
   3  -2   2   -5.38    4.93
  -1  -2   2   -0.58    4.40
   3  -1   2   11.44    6.45
  -1  -2   3   38.35    9.39
  -1  -2  -3   62.99    9.03
  -2   3  -3   50.65    9.71
   3  -2   3   38.79   10.71
   3  -1   3   53.78   12.07
  -2  -1   3   63.92   12.40
  -2  -1  -3   55.82    8.86
  -1   3  -3   62.37   10.19
   3  -1  -3   52.54    8.93
   3  -2  -3   57.07   10.16
  -1   3   3   43.05   11.16
  -2   3   3   44.84   11.80
   3   0  -1  488.20   12.13
   3   0   1  374.44   12.16
   0  -3   1  366.27   11.64
  -3   3   1  476.17   13.96
  -3   3  -1  400.91   11.65
  -3   0   1  497.98   14.09
   0   3  -1  434.46   14.38
   3  -3   1  379.26   10.44
  -3   0  -1  433.06   10.23
   3  -3  -1  378.93   16.58
   0   3   2    4.27    5.55
   3   0   2    4.76    7.04
   0  -3   2    8.94    4.52
   3   0  -2   -0.31    3.99
   0   3  -2    1.09    5.05
  -3   0  -2    1.50    4.24
   3  -3   2   -1.95    4.27
  -3   3  -2    6.30    5.15
   3  -3  -2   12.01    6.51
   0  -3  -2   -8.98    7.95
  -3   3   2    2.19    7.36
  -3   0   2    0.96    5.60
  -3   0   3   90.29   15.56
  -3   3   3   92.09   15.02
   0   3  -3   88.72   11.66
  -3   0  -3   91.29    9.35
   3  -3  -3   90.10   11.46
   0  -3   3  102.96   12.09
  -3   3  -3   81.45   10.43
   3   0   3   98.94   15.70
   3  -3   3   88.02   11.76
   0  -3  -3  100.00   12.34
   3   0  -3  108.78   11.37
   0   3   3   96.45   13.02
  -4   1  -1  124.83    4.66
   1   3  -1  107.68    8.00
   3   1  -1  134.13    7.27
  -4   3   1  132.69    8.49
  -4   1   1  119.89    8.48
   1   3  -2    2.09    5.48
  -4   1   2    2.99    7.98
   3  -4   2    8.11    4.30
   1  -4   2    5.63    4.28
   3   1   2   13.15    7.00
  -4   1  -2    0.15    3.53
   3  -4  -2    0.06    7.75
   3   1  -2    2.09    5.19
  -4   3  -2   13.94    5.71
   1  -4  -2   -4.14    6.71
  -4   3   2    0.76    7.78
   3   1  -3   29.75    8.66
  -4   1  -3   26.66    6.84
   1  -4  -3   14.37    8.76
   1   3   3   22.72    8.70
   1  -4   3   17.36    7.41
   3  -4   3   23.44    8.45
  -4   1   3   14.47   11.21
   3  -4  -3   35.73   10.10
   3   1   3    4.04    9.20
  -4   3   3   17.17   11.04
   1   3  -3    8.10    8.21
  -4   1  -4    4.11    6.96
  -5   2  -1 1499.65   18.26
   3   2  -1 1553.49   27.31
  -5   3   1 1689.64   30.64
   2   3  -1 1595.34   29.22
  -5   2   1 1774.87   32.10
   3  -5   2   17.06    4.97
  -5   2  -2   19.92    4.38
   3   2  -2   31.21    6.26
   2   3  -2   27.57    6.99
  -5   2   2   10.46    7.97
  -5   3  -2   30.32    6.34
   2  -5   2   26.09    5.75
  -5   3   3  209.71   20.19
   2  -5  -3  270.70   19.26
  -5   3  -3  212.67   14.14
   2  -5   3  249.42   15.43
   3   2  -3  252.39   15.80
  -5   2  -3  249.53   12.97
   3   2   3  241.33   16.05
  -5   2   3  192.80   20.86
   2   3  -3  252.38   17.61
   3  -5  -3  267.08   18.65
   3  -5   3  239.36   14.41
  -5   2  -4    8.41    8.10
  -5   3  -4    1.85    8.62
   3   3  -1  571.42   18.39
  -6   3   1  513.33   18.08
   3  -6   2    5.87    4.44
  -6   3   2    7.90   10.34
  -6   3  -2    2.16    5.03
   3   3  -2    8.14    6.05
   3   3  -3  106.30   13.04
  -6   3  -3   95.30   10.19
   3  -6   3  106.77   11.32
  -6   3  -4    9.92    9.15
  -2  -2   1  154.41    7.40
   4  -2  -1  170.63    9.97
  -2   4  -2   -4.75    5.75
  -2  -2  -2   -6.52    6.14
   4  -2  -2    4.27    5.78
   4  -2   2   -7.60    5.53
  -2  -2   2   -5.43    4.87
   4  -2   3   39.19   11.49
  -2   4  -3   31.55    9.94
  -2  -2   3   38.59    9.96
  -2  -2  -3   35.20    7.97
  -2   4   3   16.08    8.84
   4  -2  -3   41.01   10.29
  -3  -1   1  119.36    6.49
  -3  -1  -1  144.32    8.21
   4  -1   1  130.92    5.95
   4  -3  -1  138.18   10.22
   4  -3   1  167.83    6.76
  -1  -3   1  108.66    6.83
   4  -1  -1  129.87    7.45
  -1  -3  -2   18.96    8.76
   4  -1   2    2.79    7.02
  -1  -3   2    5.12    4.35
  -1   4  -2   -6.56    5.99
  -3   4   2   -4.23    6.23
  -3  -1  -2   -3.27    4.67
   4  -3  -2    7.69    6.71
   4  -3   2    6.29    4.46
   4  -1  -2    3.83    4.94
  -3  -1   2    5.28    5.76
  -3   4  -2   17.35    6.81
   4  -3  -3   31.24    8.69
  -3  -1  -3   20.54    6.82
   4  -1   3   26.26   10.19
   4  -1  -3   20.26    7.03
  -3  -1   3   21.11   10.33
  -1   4   3   11.90    9.10
  -1   4  -3   30.93   10.08
  -1  -3   3   22.34    8.79
  -3   4  -3   29.01    9.54
  -3   4   3   19.87    9.76
  -1  -3  -3   17.10    8.56
  -4   0   0    4.50    1.14
   4   0   0    1.97    1.34
  -4   0   1   83.62    6.44
   4   0   1   84.13    4.74
   4   0  -1   73.37    5.40
  -4   0  -1   70.30    4.41
  -4   0  -2    3.82    4.17
   4   0  -2   -5.17    5.01
   0   4  -2   -6.74    6.44
   4  -4  -2    0.20    7.82
   4  -4   2    0.25    3.45
   0  -4   2   -4.48    4.40
  -4   0   2    1.98    5.66
  -4   4  -2    4.63    6.20
   4   0   2    2.89    7.67
  -4   4   2    1.35    6.29
  -4   0   3   14.76   11.24
   0   4  -3   18.42    9.45
  -4   0  -3   21.59    6.55
   4   0   3   19.22   10.15
   0  -4   3   18.82    7.65
   0  -4  -3   19.49    9.63
  -4   4  -3   27.58    9.38
   4  -4  -3   20.70    9.67
  -4   4   3   22.38   10.73
   4   0  -3   12.18    6.88
   4  -4   3   19.22    7.84
  -4   0  -4    1.29    6.79
  -5   1   0  119.77    5.52
  -5   1   1  567.39   17.36
  -5   1  -1  535.36    8.61
   4   1  -1  580.56   14.67
   4   1  -2   27.21    6.54
  -5   1   2   11.85    7.72
  -5   4   2   28.04    8.25
   4  -5   2   25.57    5.31
   1   4  -2   30.48    7.66
  -5   1  -2   35.20    4.97
  -5   4  -2   43.98    7.78
   4   1   2   24.63    6.53
   1  -5   3   93.50   10.76
   4  -5  -3   77.55   12.81
   1  -5  -3   81.24   13.14
  -5   4   3   63.89   13.56
  -5   4  -3   72.85   10.69
   4   1   3   48.70   10.40
  -5   1  -3   87.14    9.09
   4   1  -3   90.18   11.35
   1   4  -3   69.79   12.54
  -5   1   3   61.40   14.52
   4  -5   3   89.24    9.85
  -5   1  -4    6.87    6.76
   4   2  -1  537.60   16.79
  -6   2   1  509.58   18.38
   4  -6   2    3.11    3.94
  -6   2   2   -0.83    7.79
  -6   4  -2   -7.71    6.41
   4   2  -2    5.36    5.09
  -6   2  -2   -0.72    3.63
  -6   4   2   -1.46    7.59
   2   4  -2   13.74    7.13
   2  -6   2    0.39    3.99
   2  -6   3   87.47    9.95
   4   2  -3   96.18   11.22
  -6   2   3   41.80   13.46
  -6   4  -3   80.53   10.72
   4  -6   3  121.47   11.44
  -6   4   3   63.46   13.98
  -6   2  -3   83.14    8.28
   2   4  -3   84.01   13.02
  -6   2  -4    3.96    7.62
  -6   4  -4   48.12   11.22
  -7   3   1  165.50   11.72
   3   4  -1  195.29   11.41
  -7   4   1  180.39   10.56
   4   3  -1  212.03   12.15
  -7   3   2   -4.20    9.93
   4   3  -2   -1.22    6.95
  -7   3  -2   -2.80    5.14
   4  -7   3   41.33    7.66
   3  -7   3   35.23    7.33
  -7   4   3   24.29   11.78
  -7   3  -3   47.01    8.73
  -7   3   3   20.92   14.67
   4   3  -3   44.94   10.65
   3   4  -3   41.30   11.57
  -7   4  -3   29.23    8.63
  -7   4  -4   -8.04    9.49
  -7   3  -4   12.18    8.67
   4   4  -1   49.05    7.36
  -8   4   1   30.54    6.47
   4   4  -2   35.71    8.70
  -8   4   2   28.60    9.96
   4   4  -3   17.59   10.58
   4  -8   3    9.03    6.10
  -8   4  -3   -2.85    7.46
  -8   4  -4    9.36    9.39
   5  -2   0   60.67    4.59
   5  -2   1 1479.36   15.61
  -3  -2   1 1679.85   24.31
  -2  -3   1 1540.26   24.67
   5  -3   1 1615.84   18.69
   5  -2  -1 1549.24   28.09
  -3  -2   2   37.97    6.55
  -2  -3   2   19.62    5.31
  -2  -3  -2   26.76    8.80
  -3  -2  -2   29.83    7.38
  -2   5  -2   10.90    7.75
  -3   5  -2   -2.34    6.02
   5  -2   2   27.43    6.30
   5  -2  -2   20.29    6.07
   5  -3   2   23.13    5.00
   5  -3  -3  270.23   17.72
  -2  -3  -3  230.77   15.63
   5  -2  -3  237.69   15.62
  -3  -2  -3  230.00   13.98
  -3   5  -3  276.89   19.14
  -2   5  -3  280.40   19.70
  -3  -2   3  257.37   18.53
  -2  -3   3  251.95   17.42
   5  -2   3  210.37   17.98
   5  -3   3  248.48   16.62
   5  -2   4    4.76   11.86
   5  -1   0  122.01    4.22
  -4  -1   0   88.31    4.64
   5  -1  -1  531.30   14.89
  -4  -1  -1  556.42   12.90
   5  -1   1  560.29   11.81
  -4   5  -2    7.87    6.46
  -4  -1  -2   19.79    5.74
  -1  -4   2   24.39    5.54
  -4  -1   2   25.50    7.06
   5  -1  -2   30.82    6.74
   5  -4   2   34.86    4.94
   5  -4  -2   20.20    8.34
   5  -1   2   41.93    8.01
   5  -1  -3  108.90   11.19
  -1   5  -3   88.56   13.07
  -4  -1   3  100.77   13.95
  -4   5   3   58.70   11.15
  -4  -1  -3   58.39    8.60
   5  -1   3   86.82   13.61
  -4   5  -3   83.57   12.96
  -1  -4  -3   80.67   12.02
   5  -4   3   74.12   10.30
   5  -4  -3   89.65   12.72
  -1  -4   3   69.72   10.16
   5  -1   4   -1.47   10.17
  -4  -1  -4   -1.14    6.37
  -5   0   0 5242.35   26.97
   5   0   0 5276.93   30.85
  -5   0  -2 3255.92   36.58
   5   0   2 3165.97   43.59
   5   0  -2 3163.26   43.52
   0  -5   2 3307.19   43.35
   0   5  -2 3409.54   54.39
   5  -5  -2 3007.10   59.79
  -5   5  -2 3285.35   45.55
  -5   0   2 3421.20   49.86
   5  -5   2 3306.32   38.66
   0  -5   3   75.23   10.25
  -5   0  -3   67.83    8.01
   5   0  -3   83.52   10.93
   0   5  -3   94.05   13.48
  -5   5   3   61.13   12.10
  -5   5  -3  107.76   13.30
   5  -5   3   96.09   10.17
  -5   0   3   41.41   13.00
   5  -5  -3   71.14   13.36
   5   0   3   62.37   11.54
  -5   0  -4  558.78   21.96
   5   0   4  627.07   27.05
  -6   1   0  131.56    6.03
   5   1  -1   10.23    3.48
  -6   1   1    5.38    4.67
  -6   1  -2   33.01    4.74
  -6   1   2   10.83    7.98
   5   1  -2   45.27    7.58
   1  -6   2   35.53    6.30
  -6   5   2   28.03    7.52
   1   5  -2   35.79    9.37
   5  -6   2   39.32    6.06
  -6   5  -3   19.46    9.41
   5  -6   3    0.64    6.26
  -6   1  -3    3.28    5.36
   1   5  -3   -6.55    9.89
   1  -6   3    3.67    5.97
   5   1   3    1.82    7.21
   5   1  -3   10.56    7.94
  -6   1   3  -13.66   12.15
  -6   5   3   12.45    9.96
   5   1   4  -11.32    8.97
  -6   1  -4    7.52    6.21
  -7   2   0  184.66    6.81
   2   5  -2   79.05   11.36
   2   5  -3  182.03   18.07
   5  -7   3  169.54   11.65
   2  -7   3  156.00   11.93
   5   2  -3  184.45   14.88
  -7   2  -3  158.59   11.20
  -7   5   3  124.23   15.56
  -7   5  -3  174.70   14.62
  -7   2  -4   15.97    8.13
  -7   5  -4   19.35   10.60
   5   3  -1  813.92   23.29
  -8   3   1  527.92   21.60
  -8   3  -2   30.95    6.00
   3   5  -2   37.63    9.83
  -8   5   2   18.28    8.57
   5   3  -2   28.02    8.40
   3  -8   3  158.02   12.39
   5  -8   3  166.13   12.04
  -8   3  -3  150.53   11.88
   5   3  -3  188.71   16.90
  -8   5  -3  154.18   12.64
   3   5  -3  199.20   18.72
  -8   5  -4   -1.97    9.36
  -9   4   1  270.84   13.89
  -9   4   2   13.63    9.49
   4   5  -2   16.81    8.94
  -9   5   2   14.43    8.17
   5   4  -2   15.85    8.56
  -9   4  -3   68.86    9.96
  -9   5  -3   66.67    9.59
 -10   5   2 2224.31   46.54
   5   5  -2 2468.85   49.10
  -3  -3   1  553.80   14.77
   6  -3   1  535.88    9.82
   6  -3  -1  527.38   19.51
  -3  -3   2   15.85    5.02
  -3  -3  -2    2.16    6.99
   6  -3  -2    6.02    6.99
   6  -3   2    3.86    4.63
  -3   6  -3  129.92   15.00
   6  -3   3  110.82   12.70
   6  -3  -3  100.82   12.58
  -3  -3   3   86.11   12.33
  -3  -3  -3   89.06   10.56
   6  -3   4   -8.20   10.87
   6  -2   0   19.86    3.18
  -2  -4   1  468.87   15.48
   6  -4  -1  465.17   19.56
   6  -2  -1  493.95   15.79
   6  -2   1  479.91    8.44
  -2   6  -2   -6.50    6.53
   6  -4   2    5.01    4.21
   6  -2   2    2.91    5.66
   6  -2  -2   13.13    6.04
  -4  -2  -2    3.09    6.18
  -2  -4   2    3.69    4.31
   6  -4  -2   -0.12    6.44
  -4  -2   2    3.88    4.81
   6  -4  -3   88.88   12.26
   6  -2  -3   68.87    9.56
  -2  -4   3   80.62   10.62
  -2   6  -3   97.06   13.99
  -4   6  -3  112.90   13.53
   6  -2   3   82.89   12.26
  -2  -4  -3   94.49   11.73
   6  -4   3   79.45   10.39
  -4  -2   3   84.43   12.81
  -4  -2  -3   77.92    9.14
  -4  -2  -4    7.43    6.32
   6  -2   4   16.02   13.27
   6  -1   0  124.61    4.35
  -5  -1   0  151.35    6.26
   6  -1  -1   15.01    4.13
  -5  -1   1    9.26    3.45
   6  -1  -2   25.38    5.68
   6  -5   2   44.85    5.63
   6  -5  -2   27.95    9.81
  -1  -5   2   29.32    6.29
  -5  -1   2   26.68    7.16
   6  -1   2   32.30    8.53
  -1   6  -2   24.68    7.86
   6  -1   3    8.80   10.66
   6  -1  -3    5.58    6.92
  -5  -1   3   -1.64    8.99
   6  -5  -3    2.88    8.79
  -5   6  -3   -0.54    7.57
  -1   6  -3   12.90   11.17
   6  -5   3    1.67    6.21
  -5  -1  -3   -1.93    5.72
  -1  -5   3   -4.33    6.69
  -5  -1  -4   -8.94    6.60
   6  -1   4   14.51   10.65
   6   0   0  515.60   11.16
  -6   0   0  538.04    9.19
  -6   0   1  116.32    8.14
   6   0  -1  101.06    7.23
  -6   0  -2  112.33    7.45
  -6   0   2  108.95   10.98
   6   0  -2  121.59   10.01
   6  -6   2  102.28    7.91
   0  -6   2   99.07    8.70
   6   0   2  108.99    8.52
   0   6  -2  106.29   11.38
   6  -6   3   22.93    6.97
  -6   6  -3   12.35    8.52
  -6   0   3   12.20   11.11
   6  -6  -3   -2.39    8.34
   6   0  -3   23.12    8.65
   6   0   3   -0.89    7.47
  -6   0  -4   23.00    7.57
   6   0   4   -9.44    9.15
   6   1  -1  677.95   18.18
  -7   1   1  641.07   19.22
   1   6  -2    8.18    7.71
  -7   1   2   13.31    8.75
  -7   1  -2    7.35    3.65
   6   1  -2    6.01    5.47
   6  -7   3  141.50   10.37
   1  -7   3  147.99   11.83
  -7   1   3  116.82   17.85
  -7   1  -3  147.44   10.15
   6   1  -3  166.21   14.24
  -7   6   3   89.21   13.00
  -7   6  -3  143.42   13.24
   1   6  -3  190.46   18.77
  -7   1  -4    2.43    5.86
  -7   6  -4  -11.29    9.72
  -8   2   0   46.02    4.64
   6   2  -1  245.02   12.62
  -8   2   1  243.84   14.52
  -8   2   2   23.01   10.61
   6   2  -2   17.43    6.98
   2   6  -2   23.53    8.75
  -8   2  -2   14.90    4.65
   6  -8   3   63.45    8.36
   2  -8   3   53.11    8.83
  -8   2  -3   43.57    7.39
  -8   6  -4    2.57    8.75
   6   3  -1   92.41    9.54
  -9   3   1   90.23   11.50
   3   6  -2   -2.44    7.21
  -9   3  -2    9.35    4.52
   6   3  -2   12.57    8.14
  -9   3  -3   24.78    7.28
 -10   4   1   26.18    7.08
 -10   6   2   81.99   11.11
   6   4  -2  108.10   13.46
   4   6  -2  109.14   13.07
 -11   6   2   48.38    9.93
   6   5  -2   70.46   11.67
   5   6  -2   43.92   10.54
 -11   5   2   44.54   10.65
 -12   6   2   35.15    9.77
   6   6  -2   60.01   11.66
   7  -3   0    5.57    3.83
   7  -3   1  187.62    5.11
  -4  -3   1  220.10    9.85
  -3  -4   1  197.42   11.04
   7  -4  -1  218.93   14.27
  -4  -3  -2   -9.93    7.37
  -4  -3   2    5.29    4.92
  -3  -4   2   -0.56    4.62
   7  -3   2   -0.18    4.74
   7  -3  -3   52.33   10.28
  -3   7  -3   33.43   10.79
  -3  -4  -3   41.30    9.33
   7  -3   3   35.82   10.56
  -4   7  -3   34.14   10.86
   7  -4   3   31.61    8.48
  -4  -3  -3   31.02    8.05
  -4  -3   3   45.27   10.37
  -3  -4   3   25.85    8.21
   7  -4  -3   44.02   10.43
   7  -3   4    3.05   11.37
   7  -4   4    4.17   10.62
  -4  -3  -4   -5.74    7.29
   7  -2   0  196.06    6.73
   7  -5   2   63.99    5.99
   7  -2   2   71.72    8.70
  -2  -5   2   55.14    7.52
  -2  -5   3  153.32   13.40
   7  -2  -3  141.53   12.92
   7  -2   3  156.18   15.25
  -2   7  -3  184.46   16.84
  -5   7  -3  180.43   15.96
  -5  -2   3  161.19   16.16
   7  -5   3  150.52   11.75
   7  -5  -3  118.82   15.00
  -5  -2  -3  133.38   10.54
   7  -2   4   14.14   10.38
  -5  -2  -4    4.76    6.03
   7  -5   4    6.76   10.29
   7  -1   0   16.29    2.43
  -6  -1   0   35.23    3.54
  -6  -1   1  730.98   18.14
   7  -1  -1  671.89   16.32
  -1  -6   2   14.82    5.58
  -6  -1   2    4.36    6.52
   7  -1  -2   22.06    5.91
  -6  -1  -2    3.19    4.63
   7  -6   2    0.19    3.96
   7  -6   3  131.25   10.60
  -6  -1  -3  116.94    9.14
  -1  -6   3  157.63   12.71
   7  -1  -3  124.91   12.50
   7  -1   3  146.95   13.58
  -6  -1   3  126.74   15.14
  -1   7  -3  166.10   16.82
   7  -6  -3  111.02   15.26
  -6  -1  -4   -4.21    6.17
   7  -1   4    7.36    9.00
  -7   0   0  184.95    6.13
   7   0   0  171.42    7.32
   7   0  -1  377.99   13.35
  -7   0   1  398.94   14.46
  -7   0  -2   51.67    5.51
   7   0  -2   58.94    8.47
   7  -7   2   49.88    6.97
  -7   0   2   53.76    9.08
   7  -7   3   84.83    8.83
   0  -7   3   76.39    9.40
  -7   0  -3   78.96    7.67
   7   0  -3  107.67   12.53
   7   0   3   64.61    9.13
   0   7  -3  119.79   15.18
  -8   1   0    3.87    3.37
   7   1  -1  125.30    8.97
  -8   1   1  124.93    9.66
   7   1  -2    5.65    5.94
  -8   1   2    7.37    8.79
  -8   1  -2    4.86    3.41
   7  -8   3   46.29    7.76
   1  -8   3   36.03    8.16
  -8   1  -3   29.95    6.00
   1   7  -3   50.14   12.21
  -9   2   0    9.72    3.94
  -9   2   1   41.44    8.97
   7   2  -1   55.31    7.69
  -9   2  -2   -1.44    3.98
  -9   2   2    5.80    9.92
   7   2  -2    6.85    7.08
   7  -9   3   23.74    6.89
  -9   2  -3   11.68    5.88
 -10   3   1  304.19   18.06
   7   3  -1  343.67   15.73
   7   3  -2   80.40   11.83
 -10   3   2  157.43   17.31
 -10   3  -3   99.12    9.96
 -11   4   1  103.77   10.43
 -11   4   2   29.27   11.49
   7   4  -2   19.19   10.39
   7   5  -2    7.99    8.84
 -12   5   2   10.49    9.73
 -13   6   2    5.85    7.94
  -4  -4   1   52.72    6.52
   8  -4  -1   31.62    8.11
  -4  -4   2   42.70    7.01
   8  -4  -2   29.26    8.44
   8  -4   2   38.83    5.13
   8  -4   3   -2.51    7.77
  -4  -4  -3    2.42    6.56
   8  -4  -3   12.36    8.27
   8  -4   4  -14.58   10.66
   8  -3   0   63.02    6.06
  -5  -3   1  708.08   17.74
   8  -3  -1  781.22   22.20
  -5  -3   2   30.35    6.90
   8  -5   2   25.14    4.32
   8  -5  -2   24.95    9.31
  -3  -5   2   18.78    6.06
   8  -3   2   26.30    5.90
   8  -3  -3  169.38   15.67
   8  -3   3  137.43   13.24
   8  -5   3  160.52   12.57
  -5  -3  -3  137.58   11.59
  -5  -3  -4    1.67    5.92
   8  -5   4   -3.64   10.95
   8  -2   0   53.83    3.90
   8  -2  -1  263.67   11.80
  -6  -2   1  269.19   10.96
   8  -2   2   18.75    7.30
   8  -2  -2   15.38    6.83
  -6  -2  -2   14.94    6.24
   8  -6   2   17.59    4.67
  -6  -2   2   12.97    5.70
  -2  -6   2   12.38    5.78
  -6  -2  -3   60.62    7.78
   8  -2   3   37.95   11.46
   8  -6   3   53.00    7.59
  -6  -2  -4    5.49    5.77
   8  -6   4   -0.63    8.89
   8  -1   0   -1.70    2.35
  -7  -1   0    3.36    2.44
  -7  -1   1  151.40    9.20
   8  -1  -1  136.33    8.51
   8  -7   2   -1.71    4.69
   8  -1  -2    9.18    6.17
  -7  -1  -2    0.89    4.22
  -7  -1   2    7.85    6.50
   8  -7   3   34.15    7.00
  -7  -1  -3   22.23    5.28
   8  -1   3   45.04    8.45
  -8   0   0   30.13    3.57
   8   0   0   20.85    3.90
   8   0  -1  224.32   10.66
  -8   0   1  277.83   13.02
  -8   0  -2    6.82    3.03
  -8   0   2    6.97    6.82
   8   0  -2   15.30    6.68
   8  -8   3   67.16    7.82
  -8   0  -3   58.94    6.78
  -9   1   0   -1.41    3.85
  -9   1   1   -0.88    5.73
   8   1  -1   -3.12    4.53
  -9   1  -2    3.77    2.79
   8   1  -2   12.03    6.12
  -9   1   2   13.87    9.53
  -9   1  -3   -3.33    4.26
   8  -9   3   -7.36    5.39
 -10   2   0  139.70    7.95
   8   2  -1  315.90   15.59
 -10   2   1  286.28   17.01
 -10   2  -3   73.89    8.23
 -11   3   1   66.02   11.39
   8   3  -1   76.55    9.23
   8   3  -2   24.70    9.66
 -12   4   1   17.42    7.64
   8   4  -2   10.48    9.40
 -13   5   1   98.71    9.79
   8   5  -2    9.29    9.23
 -13   5   2   10.31    9.87
 -14   6   2   -7.19    8.01
   9  -4   0    6.81    5.18
  -5  -4   1  275.70   12.49
   9  -4   1  297.56    7.03
   9  -4  -1  285.57   15.00
   9  -5   2   14.39    3.80
  -4  -5   2   20.90    6.00
  -5  -4   2    7.97    4.88
   9  -5  -2   18.55    8.53
   9  -4   2   10.12    4.37
   9  -4  -2    4.68    7.40
   9  -4   3   60.31   11.22
  -5  -4  -3   53.10    9.06
   9  -5   3   70.34    8.77
  -5  -4  -4    6.36    6.86
   9  -3   0   18.49    3.81
  -6  -3   1  110.12    8.12
   9  -3  -1  115.39    9.27
  -6  -3   2   11.98    6.45
   9  -3   2    6.29    5.75
   9  -6  -2    8.53    9.41
   9  -6   2    2.77    3.63
  -3  -6   2    2.80    5.12
   9  -3   3   24.36    9.29
  -6  -3  -3   13.93    6.65
   9  -6   3   21.28    6.81
   9  -2   0   11.04    2.65
  -7  -2   0    4.72    3.54
   9  -2  -1   44.98    6.33
  -7  -2   1   44.29    5.76
   9  -2  -2    0.35    4.98
   9  -7   2   10.11    4.30
   9  -2   2    1.40    4.52
  -7  -2  -2    3.39    5.43
  -7  -2   2    7.25    5.81
  -7  -2  -3   13.65    5.76
   9  -2   3    7.10    7.64
   9  -7   3   14.47    5.93
  -8  -1   0   18.67    3.36
   9  -1  -1    3.44    4.11
  -8  -1   1    4.77    4.42
   9  -1  -2   24.98    6.93
  -8  -1   2    6.80    6.95
  -8  -1  -3    5.42    4.53
   9  -8   3    3.13    4.57
   9   0  -1  406.31   13.88
  -9   0   1  161.66   10.58
  -9   0   2   -0.94    7.13
   9   0  -2   -4.06    6.54
   9  -9   3   41.48    6.94
  -9   0  -3   21.07    5.31
 -10   1   0   64.49    6.26
   9   1  -1   46.97    7.62
 -10   1   1   33.76    7.61
 -10   1   2   15.31    9.92
   9   1  -2   22.26    7.00
 -10   1  -2   23.72    3.49
 -10   1  -3   10.61    5.08
 -11   2   0   18.22    5.23
   9   2  -1   71.33    9.34
 -11   2   1   67.38   10.67
 -11   2   2  -10.38   11.03
   9   2  -2    8.66    8.01
 -12   3   1    5.20    8.99
   9   3  -1    2.97    6.38
 -12   3   2  -11.40   11.28
   9   3  -2   17.96    8.82
 -13   4   1    3.67    7.21
 -13   4   2   -2.11   10.51
   9   4  -2   27.25   10.91
 -14   5   1  146.86   11.29
   9   5  -2   -2.27    8.73
 -14   5   2   17.83   10.42
 -15   6   2   54.53   10.60
  10  -5  -1    8.92    7.81
  10  -5   2 2328.46   26.75
  -5  -5   2 2543.41   40.98
  10  -5   3    1.32    6.62
  10  -4   0  213.89   11.00
  -6  -4   1   18.31    5.10
  10  -4  -1   15.31    6.68
  -6  -4   2  104.95    9.53
  10  -6   2  114.01    6.60
  -4  -6   2  124.60   10.74
  10  -4   2  125.82    8.00
  10  -6  -2  107.36   14.07
  10  -4  -2   98.73   11.28
  10  -4   3    5.43    7.64
  -6  -4  -3    3.17    6.21
  10  -3   0  167.99    6.97
  -7  -3   1  391.62   14.36
  10  -3  -1  402.79   14.80
  -7  -3   2   88.59   10.00
  10  -7   2   83.98    6.44
  10  -3   2   69.58    7.98
  10  -3   3   82.99   10.68
  -7  -3  -3   91.82    9.67
  10  -7   3  116.12    9.16
  10  -2   0  190.17    7.06
  -8  -2   0  215.81    9.11
  10  -2  -1  262.55   11.28
  -8  -2   1  316.40   12.25
  -8  -2  -3   66.51    7.57
  10  -8   3   75.20    7.72
  10  -2   3   80.21    8.66
  -9  -1   0   61.55    4.79
  10  -1   0   57.99    5.29
  -9  -1   1   50.00    6.64
  10  -1  -1   37.92    6.09
  10  -1  -2   34.28    7.65
  -9  -1   2   22.17    8.02
  -9  -1  -2   19.70    4.08
  -9  -1  -3   16.46    4.69
  10  -9   3    3.77    5.14
 -10   0   0 3253.28   30.80
 -11   1   0  202.89   10.43
  10   1  -1   70.17    8.74
 -11   1   1   64.08    9.45
  10   1  -2   91.31   11.31
 -11   1  -2   62.71    4.11
 -11   1   2   87.40   13.60
 -12   2   0   46.05    6.17
 -12   2   1  239.21   16.20
  10   2  -1  244.97   14.86
 -12   2   2   15.91   11.45
  10   2  -2   36.83   10.07
 -13   3   1  125.87   14.25
  10   3  -1  193.85   13.37
 -13   3   2   -1.05   11.32
  10   3  -2   41.35   11.46
 -14   4   2    1.25   10.31
  10   4  -2    4.58    9.43
 -15   5   2  423.16   23.40
  10   5  -2  481.20   24.48
 -16   6   2   -1.74    8.54
  11  -5   0   97.19    9.00
  11  -6  -1    0.92    8.02
  11  -5  -1    0.50    6.58
  11  -6   2   45.72    4.45
  -6  -5   2   71.68    8.81
  -5  -6   2   59.90    8.55
  11  -6  -2   61.20   10.79
  11  -5   2   59.13    5.57
  11  -5  -2   38.74    9.37
  11  -5   3   15.06    8.44
  11  -6   3   11.47    5.97
  11  -4   0   69.46    5.95
  -7  -4   1  137.83    9.33
  11  -4  -1  132.11   10.55
  11  -4  -2   29.11    8.11
  -7  -4   2   35.79    6.66
  11  -7   2   44.95    5.13
  11  -4   2   36.70    5.61
  11  -7   3   40.33    7.07
  11  -3   0   29.60    3.41
  11  -3  -1   65.70    7.57
  -8  -3   1   75.93    7.52
  -8  -3   2   20.82    7.29
  11  -8   3   25.53    6.28
  -8  -3  -3    9.32    6.12
  -9  -2   0   23.54    3.91
  11  -2   0   21.46    3.23
  -9  -2   1   78.05    7.06
  11  -2  -1   68.61    6.93
  -9  -2  -2    7.95    4.98
  11  -2  -2   12.71    6.54
  -9  -2   2   -0.76    6.65
  11  -9   3   17.52    5.14
 -10  -1   0  255.20    8.66
  11  -1   0  201.99    9.27
 -10  -1   1   70.83    7.69
  11  -1  -1   52.23    6.74
  11  -1  -2  117.03   11.41
 -10  -1   2  103.77   11.85
 -10  -1  -2   77.47    4.93
  11   0  -1    9.91    5.82
 -11   0   1    3.58    5.70
  11   0  -2   -5.90    6.12
 -11   0   2   -6.02    8.93
 -11   0  -2    2.14    1.74
 -12   1   0   43.73    7.03
  11   1  -1  314.32   15.53
 -12   1   1  286.96   16.56
 -12   1   2   12.49   10.19
  11   1  -2   19.06    8.40
 -13   2   0   60.36    6.88
 -13   2   1   21.19    8.83
  11   2  -1   34.15    7.92
 -13   2   2   25.55   11.57
  11   2  -2   36.51   10.68
 -14   3   1    3.82    9.59
 -14   3   2    8.22   12.55
  11   3  -2   23.20   10.97
 -15   4   1   24.24    8.34
  11   4  -2   45.87   11.35
 -15   4   2   10.85   10.68
 -16   5   2    6.10    9.63
 -17   6   2    8.93    8.42
  12  -6  -1  264.44   17.29
  12  -6   2   44.86    4.56
  -6  -6   2   56.32    8.51
  12  -6  -2   36.84   10.77
  12  -5   0   19.15    6.23
  12  -5  -1   69.82    9.70
  12  -7   2   12.58    3.65
  12  -5   2   11.21    4.00
  12  -7  -2   14.16    9.38
  -7  -5   2   11.96    6.30
  12  -5  -2   17.57    8.26
  12  -4   0    5.63    3.43
  -8  -4   1   30.69    6.13
  12  -4  -1   14.63    5.55
  12  -4  -2   -3.88    7.19
  -8  -4   2   -0.07    5.18
  12  -8   2    1.13    3.83
  12  -4   2    8.12    3.33
  12  -8   3    6.16    4.92
  12  -3   0    3.03    2.72
  12  -3  -1    6.11    4.31
  -9  -3   1    8.94    4.55
  12  -3  -2    0.75    5.66
  -9  -3   2    0.80    5.94
  12  -9   3    6.05    4.23
 -10  -2   0   90.49    6.46
  12  -2   0   65.27    5.42
 -10  -2   1  236.79   11.74
  12  -2  -1  223.76   11.48
  12  -2  -2   34.40    7.62
 -10  -2  -2   26.49    5.02
 -10  -2   2   21.53    7.88
  12 -10   3   65.16    7.28
 -11  -1   0   42.65    4.70
  12  -1   0   43.16    5.34
 -11  -1  -1  256.19    5.30
  12  -1  -1  278.88   12.22
 -11  -1   1  291.92   13.54
 -11  -1  -2   15.16    2.75
 -11  -1   2   20.13    9.52
  12  -1  -2   17.32    7.23
 -12   0   0  113.05    7.51
  12   0  -2   48.95    9.50
 -12   0   2   47.67   11.04
 -13   1   0   18.43    6.44
  12   1  -1   76.96   10.28
 -13   1   2    9.10   10.65
  12   1  -2    2.64    8.17
 -14   2   0   -2.39    5.12
  12   2  -1   -5.81    6.65
 -14   2   1    6.48    7.97
 -14   2   2    6.46   10.78
  12   2  -2  -12.56    9.39
 -15   3   1  107.47   14.14
 -15   3   2  -11.40   12.93
  12   3  -2   54.06   12.67
 -16   4   1   81.76   10.42
  12   4  -2   -2.15    8.82
 -16   4   2   15.97   11.19
 -17   5   2   22.95   10.47
  13  -6   0   13.51    6.42
  13  -7  -1   52.02   11.39
  13  -6  -1   76.43   10.50
  13  -7   2    7.43    3.11
  13  -7  -2   -7.71    8.92
  13  -6   2    6.00    3.16
  -7  -6   2    7.99    6.08
  13  -6  -2    0.33    7.35
  13  -5   0   23.49    5.18
  13  -5  -1  107.62   10.28
  13  -5   2   10.46    3.80
  -8  -5   2   16.50    6.50
  13  -8   2   15.09    3.73
  13  -5  -2    8.45    7.08
  13  -4   0   24.37    4.19
  -9  -4   1    6.22    5.33
  13  -4  -1    3.78    5.34
  13  -4  -2    7.38    7.15
  -9  -4   2   17.92    7.23
  13  -3   0   36.23    4.26
 -10  -3   0   65.76    6.58
 -10  -3   1  229.44   12.15
  13  -3  -1  168.01   10.26
 -10  -3   2   25.22    7.60
  13  -3  -2   17.53    7.09
 -11  -2   0   75.40    6.00
  13  -2   0   65.50    6.00
 -11  -2   1   40.70    7.00
  13  -2  -1   21.92    5.91
  13  -2  -2   23.91    7.54
 -11  -2  -2   23.71    3.89
 -11  -2   2   26.68    8.28
 -12  -1   0   18.39    4.36
  13  -1   0   16.84    4.68
 -12  -1  -1   50.89    2.37
 -12  -1   1   63.18    8.47
  13  -1  -2   16.57    7.17
 -12  -1   2   -2.86    7.87
 -13   0   0   38.62    5.61
  13   0  -1   37.87    7.90
 -13   0   1   35.50    7.73
 -13   0   2   22.34   10.38
  13   0  -2   24.53    8.99
 -14   1   0   19.46    6.18
 -14   1   1    5.92    8.58
  13   1  -1    9.85    7.45
 -14   1   2   25.59   12.93
  13   1  -2   -1.01    7.90
 -15   2   0   77.56    8.34
 -15   2   1  140.02   14.16
  13   2  -1  201.44   13.85
 -15   2   2    6.68   10.55
  13   2  -2   43.34   11.66
 -16   3   1   34.21    9.86
 -16   3   2    9.09   12.84
  13   3  -2   20.45    9.71
 -17   4   1    3.37    6.99
 -17   4   2    4.32   10.24
  14  -7  -1    0.13    7.99
  14  -7  -2    1.50    8.51
  14  -7   2    8.85    2.90
  14  -6   0   -5.47    5.57
  14  -6   1    3.23    2.62
  14  -6  -1    4.93    7.06
  14  -6   2    5.32    3.14
  -8  -6   2    6.00    6.35
  14  -8   2    1.21    3.10
  14  -6  -2   -9.45    7.98
  14  -5   0    4.07    3.88
  14  -5  -1  165.84   11.04
  -9  -5   2    0.28    5.65
  14  -5  -2   -7.19    7.58
  14  -4   0   11.74    3.41
  14  -4  -1   61.50    7.13
 -10  -4   1   81.89    8.36
 -10  -4   2    9.88    7.11
  14  -4  -2    3.47    6.11
 -11  -3   1   13.94    5.05
  14  -3  -1    8.09    5.10
  14  -3  -2   12.57    6.33
 -11  -3   2    9.90    6.61
 -12  -2   0    1.89    3.65
  14  -2   0    5.83    4.71
 -12  -2  -1    7.75    2.66
 -12  -2   1    8.30    5.68
 -12  -2   2    1.32    7.10
  14  -2  -2   -7.21    7.14
 -13  -1   0   15.69    4.41
  14  -1  -1    6.50    5.95
 -13  -1   1   -0.38    6.04
  14  -1  -2    4.66    7.12
 -13  -1   2    8.24    8.16
 -14   0   0   -1.57    4.88
  14   0  -1   97.20   10.75
 -14   0   1   87.14   10.38
  14   0  -2    3.66    7.40
 -15   1   0   58.43    7.91
 -15   1   1   26.44   10.27
  14   1  -1   61.32    9.31
  14   1  -2   27.91   10.22
 -15   1   2   24.50   12.77
 -16   2   0   29.35    5.67
 -16   2   1    4.90    9.14
 -16   2   2   25.30   12.44
  14   2  -2   24.40   11.02
 -17   3   1    2.94    7.93
 -18   4   1   15.71    7.44
  15  -7   0   71.79    9.66
  15  -7  -1  234.04   15.50
  15  -8  -2   52.49   11.46
  15  -7  -2   61.46   11.20
  15  -6   0   85.76    7.72
  15  -6  -1   22.43    7.43
  15  -6  -2   51.52    9.80
  -9  -6   2   61.85    8.98
  15  -5   0  658.64   14.96
 -10  -5   1    4.82    5.46
  15  -5  -1    3.73    5.41
  15  -5  -2  387.97   19.94
 -10  -5   2  443.00   18.60
  15  -4   0   97.66    6.20
  15  -4  -1   10.99    5.37
 -11  -4   2   79.98   10.81
  15  -4  -2   55.30    9.45
 -12  -3   0  120.92    7.89
  15  -3   0   82.10    6.60
 -12  -3   1  160.29   10.60
  15  -3  -1  121.57    9.54
  15  -3  -2   68.20    9.67
 -12  -3   2   59.97   10.05
 -13  -2   0   72.29    6.15
  15  -2   0  372.53   12.50
 -13  -2  -1  175.56    5.72
  15  -2  -1  167.76   11.30
 -13  -2   2   32.75    9.03
  15  -2  -2   20.10    7.58
 -14  -1   0   54.67    6.56
  15  -1  -1   53.97    8.66
 -14  -1   1   64.36    9.05
 -14  -1   2   15.36    8.13
  15  -1  -2   34.57    9.41
 -15   0   0  516.47   16.72
 -15   0   1    3.92    7.73
  15   0  -1   -5.03    7.46
  15   0  -2  325.70   20.25
 -15   0   2  262.19   20.49
 -16   1   0   73.33    9.01
 -16   1   1    8.85    9.49
  15   1  -1    4.54    6.81
 -17   2   1   32.19   10.81
 -18   3   1   22.88    8.88
  16  -8  -1   73.02   11.65
  16  -8  -2   44.82   11.16
  16  -7   0   28.53    6.25
  16  -7   1   31.55    3.44
  16  -7  -1   38.24    8.51
  16  -7  -2   29.54    9.50
  16  -6   0   18.18    4.48
  16  -6  -1   12.35    6.00
  16  -6  -2   10.28    7.67
  16  -5   0    3.86    3.27
  16  -5  -1   34.62    6.06
 -11  -5   1   58.86    8.08
  16  -5  -2    1.76    6.41
  16  -4   0    4.19    3.38
 -12  -4   1  116.39    9.36
  16  -4  -1   87.75    8.29
  16  -4  -2   -1.78    6.29
 -13  -3   0   28.83    4.95
  16  -3   0   12.85    4.88
 -13  -3   1   70.33    8.73
  16  -3  -1   44.22    6.68
  16  -3  -2   13.82    7.73
 -14  -2   0   28.27    5.25
  16  -2   0   26.32    5.26
  16  -2  -1    9.87    6.10
 -14  -2   1   20.37    6.78
  16  -2  -2   15.18    7.09
 -15  -1   0  113.75    8.73
  16  -1  -1   15.29    7.29
 -15  -1   1    8.65    7.46
  16  -1  -2   37.69    9.34
 -16   0   0    1.24    6.43
  16   0  -1   -2.09    7.44
 -16   0   1    1.79    7.91
 -17   1   1   43.91   10.42
  16   1  -1   72.85   10.12
 -18   2   1    4.42    9.91
  17  -8   0   -1.11    6.51
  17  -8  -1   -7.26    7.82
  17  -8  -2   16.80    9.53
  17  -7   0   46.67    6.29
  17  -7  -1   39.66    8.22
  17  -7  -2   19.91    8.89
  17  -6   0    6.93    3.59
  17  -6  -1  183.41   11.99
  17  -6  -2    2.75    6.82
  17  -5   0   18.20    4.12
 -12  -5   1   24.87    6.45
  17  -5  -1   18.02    5.88
  17  -5  -2    8.26    6.95
  17  -4   0    6.83    4.40
 -13  -4   0   16.93    5.28
 -13  -4   1    6.76    5.04
  17  -4  -1   16.42    5.90
  17  -4  -2    6.98    7.09
  17  -3   0    1.19    4.77
 -14  -3   0    1.63    3.81
  17  -3  -1    1.03    5.14
 -14  -3   1    6.03    5.88
  17  -3  -2   -8.57    7.32
 -15  -2   0   56.09    6.26
  17  -2  -1   30.36    7.90
 -15  -2   1   44.32    8.56
  17  -1  -1   67.27   10.00
 -16  -1   1   88.95   10.17
 -17   0   1   -3.48    8.67
  17   0  -1    0.25    6.70
  18  -8   0    0.59    5.40
  18  -8  -1   30.25    8.18
  18  -7   0   13.63    4.49
  18  -7  -1   34.39    7.37
  18  -6  -1   29.43    6.02
 -13  -5   1    0.18    5.58
  18  -5  -1    4.16    5.33
 -14  -4   0   12.15    4.68
 -14  -4   1   23.97    7.19
  18  -4  -1    4.78    5.05
  18  -3  -1   42.01    7.66
 -15  -3   1   93.05    9.59
  18  -2  -1   14.01    7.19
 -16  -2   1   15.28    7.24
 -17  -1   1   26.12    8.88
  19  -9  -1   17.67    8.11
  19  -8  -1   12.89    6.47
  19  -7  -1   -5.00    6.05
  19  -6  -1   -0.30    4.92
 -14  -5   1   52.47    7.57
  19  -5  -1   37.87    6.84
 -15  -4   1   25.20    7.08
 -16  -3   1   17.65    7.37
  20  -9  -1   10.88    7.24
  20  -8  -1   34.83    7.35
 -15  -5   1   20.85    6.40
   0   0   0    0.00    0.00
;
_shelx_hkl_checksum              96406
