# Supplementary material for: Structural complexity of simple Fe2O3 at high pressures and temperatures
Source: Nat Commun. 2016 Feb 11;7:10661. doi: 10.1038/ncomms10661 (PMC4753252; doi:10.1038/ncomms10661)
Supplement: Supplementary Data 6 — Crystallographic information file of θ-Fe2O3 at 74 GPa [file ncomms10661-s7.cif]

data_theta-Fe2O3_73.8GPa

_publ_requested_journal          'Nature Communications'

_publ_contact_author_name        'Elena Bykova'
_publ_contact_author_address     
;Bavarian Research Institute of Experimental Geochemistry and Geophysics, 
University of Bayreuth, Universitaetsstrasse 30
Bayreuth, D-95440
Germany
;
_publ_contact_author_email       knilav@gmail.com
_publ_contact_author_phone       49(0)921553729
_publ_contact_author_fax         49(0)921553770
loop_
_publ_author_name
_publ_author_address
'Bykova, Elena'
;Bavarian Research Institute of Experimental Geochemistry and Geophysics, 
University of Bayreuth, Universitaetsstrasse 30
Bayreuth, D-95440
Germany
;
'Dubrovinskaia, N.'
;Laboratory of Crystallography 
Material Physics and Technology at Extreme Conditions, University of Bayreuth
Universitaetsstrasse 30
Bayreuth, D-95440
Germany
;
'Dubrovinsky, L.'
;Bavarian Research Institute of Experimental Geochemistry and Geophysics, 
University of Bayreuth
Universitaetsstrasse 30
Bayreuth, D-95440
Germany
;
'Bykov, M.'
;Laboratory of Crystallography, University of Bayreuth 
Universitaetsstrasse 30
Bayreuth, D-95440
Germany
;
'McCammon C.'
;Bavarian Research Institute of Experimental Geochemistry and Geophysics, 
University of Bayreuth
Universitaetsstrasse 30
Bayreuth, D-95440
Germany
;
'Ovsyannikov S.V.'
;Bavarian Research Institute of Experimental Geochemistry and Geophysics, 
University of Bayreuth
Universitaetsstrasse 30
Bayreuth, D-95440
Germany
;
'Liermann, H.-P.'
;P02.2 Extreme Conditions Beamline, Deutsches Elektronen-Synchrotron
Notkestra\&se 85,
Hamburg, D-22607
Germany
;
'Kupenko I.'
;Nuclear Resonance Group, 
European Synchrotron Radiation Facility, 
BP 220, Grenoble F-38043, 
France
;
'Chumakov A.I.'
;Nuclear Resonance Group, 
European Synchrotron Radiation Facility, 
BP 220, Grenoble F-38043, 
France
;
'R\"uffer R.'
;Nuclear Resonance Group, 
European Synchrotron Radiation Facility, 
BP 220, Grenoble F-38043, 
France
;
'Hanfland M.'
;European Synchrotron Radiation Facility, 
BP 220, Grenoble F-38043, 
France
;
'Prakapenka, V.'
;Center for Advanced Radiation Sources, University of Chicago, 
Argonne National Laboratory, Building 434A, 9700 South Cass Ave
Argonne, IL 60437
USA
;

 
_audit_creation_method            'SHELXL-2014/7'
_shelx_SHELXL_version_number      '2014/7'
_chemical_name_systematic        'iron(III) oxide'
_chemical_name_common            'theta-Fe2O3'
_chemical_formula_moiety         'Fe2 O3'
_chemical_formula_sum            'Fe2 O3'
_chemical_melting_point          ?

_exptl_crystal_description       prism
_exptl_crystal_colour            'dark red'

_diffrn_ambient_temperature      296(2)
_diffrn_ambient_pressure         73800000
_chemical_formula_weight         159.70

loop_
 _atom_type_symbol
 _atom_type_description
 _atom_type_scat_dispersion_real
 _atom_type_scat_dispersion_imag
 _atom_type_scat_source
 'O'  'O'   0.0017   0.0018
 'International Tables Vol C Tables 4.2.6.8 and 6.1.1.4'
 'Fe'  'Fe'   0.1981   0.3055
 'International Tables Vol C Tables 4.2.6.8 and 6.1.1.4'
 
_space_group_crystal_system       orthorhombic
_space_group_IT_number            41
_space_group_name_H-M_alt         'A b a 2'
_space_group_name_Hall            'A 2 -2ac'
 
_shelx_space_group_comment
;
The symmetry employed for this shelxl refinement is uniquely defined
by the following loop, which should always be used as a source of
symmetry information in preference to the above space-group names.
They are only intended as comments.
;
 
loop_
 _space_group_symop_operation_xyz
 'x, y, z'
 '-x, -y, z'
 '-x+1/2, y, z+1/2'
 'x+1/2, -y, z+1/2'
 'x, y+1/2, z+1/2'
 '-x, -y+1/2, z+1/2'
 '-x+1/2, y+1/2, z+1'
 'x+1/2, -y+1/2, z+1'
 
_cell_length_a                    6.524(9)
_cell_length_b                    4.702(3)
_cell_length_c                    4.603(7)
_cell_angle_alpha                 90
_cell_angle_beta                  90
_cell_angle_gamma                 90
_cell_volume                      141.2(3)
_cell_formula_units_Z             4
_cell_measurement_temperature     296(2)
_cell_measurement_reflns_used    49
_cell_measurement_theta_min      3.1410
_cell_measurement_theta_max      14.0320
 

_exptl_crystal_density_meas       ?
_exptl_crystal_density_method     ?
_exptl_crystal_density_diffrn     7.513          
_exptl_crystal_F_000              304
_exptl_transmission_factor_min    ?
_exptl_transmission_factor_max    ?
_exptl_crystal_size_max          0.03
_exptl_crystal_size_mid          0.02
_exptl_crystal_size_min          0.005
_exptl_absorpt_coefficient_mu     4.327
_shelx_estimated_absorpt_T_min    ?
_shelx_estimated_absorpt_T_max    ?
_exptl_absorpt_correction_type    none
_exptl_absorpt_correction_T_min   ?
_exptl_absorpt_correction_T_max   ?
_exptl_absorpt_process_details    ?

_diffrn_radiation_probe          x-ray
_diffrn_radiation_type           synchrotron
_diffrn_radiation_wavelength     0.4126
_diffrn_source                   synchrotron
_diffrn_source_type              'ESRF, Beamline ID09A'
_diffrn_measurement_device_type  
;
MAR-CrysAlisPro-abstract goniometer: imported MAR images
;
_diffrn_measurement_method       '\w scans'
_diffrn_detector_area_resol_mean  ?
_diffrn_reflns_number             54
_diffrn_reflns_av_unetI/netI      0.0362
_diffrn_reflns_av_R_equivalents   0.0329
_diffrn_reflns_limit_h_min        -7
_diffrn_reflns_limit_h_max        4
_diffrn_reflns_limit_k_min        -5
_diffrn_reflns_limit_k_max        5
_diffrn_reflns_limit_l_min        -4
_diffrn_reflns_limit_l_max        5
_diffrn_reflns_theta_min          4.028
_diffrn_reflns_theta_max          15.132
_diffrn_reflns_theta_full         15.000
_diffrn_measured_fraction_theta_max   0.440
_diffrn_measured_fraction_theta_full  0.450
_diffrn_reflns_Laue_measured_fraction_max    0.440
_diffrn_reflns_Laue_measured_fraction_full   0.450
_diffrn_reflns_point_group_measured_fraction_max   0.436
_diffrn_reflns_point_group_measured_fraction_full  0.447
_reflns_number_total              45
_reflns_number_gt                 39
_reflns_threshold_expression      'I > 2\s(I)'
_reflns_Friedel_coverage          0.757
_reflns_Friedel_fraction_max      0.431
_reflns_Friedel_fraction_full     0.443
 
_reflns_special_details
;
 Reflections were merged by SHELXL according to the crystal
 class for the calculation of statistics and refinement.
 
 _reflns_Friedel_fraction is defined as the number of unique
 Friedel pairs measured divided by the number that would be
 possible theoretically, ignoring centric projections and
 systematic absences.
;
 
_computing_data_collection       
;
CrysAlisPro, Agilent Technologies,
Version 1.171.36.28 (release 01-02-2013 CrysAlis171 .NET)
(compiled Feb  1 2013,16:14:44)
;
_computing_cell_refinement       
;
CrysAlisPro, Agilent Technologies,
Version 1.171.36.28 (release 01-02-2013 CrysAlis171 .NET)
(compiled Feb  1 2013,16:14:44)
;
_computing_data_reduction        
;
CrysAlisPro, Agilent Technologies,
Version 1.171.36.28 (release 01-02-2013 CrysAlis171 .NET)
(compiled Feb  1 2013,16:14:44)
;
_computing_structure_solution     'SHELXS-97 (Sheldrick, 1990)'
_computing_structure_refinement 'SHELXL-2014/7 (Sheldrick, 2014)'
_computing_molecular_graphics     ?
_computing_publication_material   ?
_refine_special_details
;
 Refined as a 2-component inversion twin.
;
_refine_ls_structure_factor_coef  Fsqd
_refine_ls_matrix_type            full
_refine_ls_weighting_scheme       calc
_refine_ls_weighting_details
'w=1/[\s^2^(Fo^2^)+60.7391P] where P=(Fo^2^+2Fc^2^)/3'
_atom_sites_solution_primary      direct
_atom_sites_solution_secondary    difmap

_refine_ls_extinction_method      none
_refine_ls_extinction_coef        .
_refine_ls_abs_structure_details
;
 Refined as an inversion twin.
;


_refine_ls_number_reflns          45
_refine_ls_number_parameters      12
_refine_ls_number_restraints      1
_refine_ls_R_factor_all           0.1058
_refine_ls_R_factor_gt            0.0943
_refine_ls_wR_factor_ref          0.1736
_refine_ls_wR_factor_gt           0.1669
_refine_ls_goodness_of_fit_ref    1.236
_refine_ls_restrained_S_all       1.218
_refine_ls_shift/su_max           0.000
_refine_ls_shift/su_mean          0.000
 
loop_
 _atom_site_label
 _atom_site_type_symbol
 _atom_site_fract_x
 _atom_site_fract_y
 _atom_site_fract_z
 _atom_site_U_iso_or_equiv
 _atom_site_adp_type
 _atom_site_occupancy
 _atom_site_site_symmetry_order  
 _atom_site_calc_flag
 _atom_site_refinement_flags_posn
 _atom_site_refinement_flags_adp
 _atom_site_refinement_flags_occupancy
 _atom_site_disorder_assembly
 _atom_site_disorder_group
Fe1 Fe 0.3906(15) 0.2905(15) 0.406(8) 0.026(3) Uiso 1 1 d . . . . .
O1 O 0.355(7) 0.150(6) 0.049(5) 0.002(8) Uiso 1 1 d . . . . .
O2 O 0.5000 0.5000 0.127(15) 0.018(14) Uiso 1 2 d S . P . .
 
_geom_special_details
;
 All esds (except the esd in the dihedral angle between two l.s. planes)
 are estimated using the full covariance matrix.  The cell esds are taken
 into account individually in the estimation of esds in distances, angles
 and torsion angles; correlations between esds in cell parameters are only
 used when they are defined by crystal symmetry.  An approximate (isotropic)
 treatment of cell esds is used for estimating esds involving l.s. planes.
;
 
loop_
 _geom_bond_atom_site_label_1
 _geom_bond_atom_site_label_2
 _geom_bond_distance
 _geom_bond_site_symmetry_2
 _geom_bond_publ_flag
Fe1 O2 1.77(6) . ?
Fe1 O1 1.79(5) . ?
Fe1 O1 1.81(4) 6_655 ?
Fe1 O1 1.83(3) 5 ?
Fe1 O2 1.85(4) 5_545 ?
Fe1 O1 1.85(5) 3 ?
Fe1 Fe1 2.433(16) 2_665 ?
Fe1 Fe1 2.735(11) 6_654 ?
Fe1 Fe1 2.735(11) 6_655 ?
Fe1 Fe1 2.943(13) 3_554 ?
Fe1 Fe1 2.943(13) 3 ?
O1 Fe1 1.81(4) 6_654 ?
O1 Fe1 1.83(3) 5_544 ?
O1 Fe1 1.85(5) 3_554 ?
O2 Fe1 1.77(6) 2_665 ?
O2 Fe1 1.85(4) 6_654 ?
O2 Fe1 1.85(4) 5_554 ?
 
loop_
 _geom_angle_atom_site_label_1
 _geom_angle_atom_site_label_2
 _geom_angle_atom_site_label_3
 _geom_angle
 _geom_angle_site_symmetry_1
 _geom_angle_site_symmetry_3
 _geom_angle_publ_flag
O2 Fe1 O1 66(2) . . ?
O2 Fe1 O1 78.9(15) . 6_655 ?
O1 Fe1 O1 120.9(15) . 6_655 ?
O2 Fe1 O1 78.4(15) . 5 ?
O1 Fe1 O1 131(2) . 5 ?
O1 Fe1 O1 81(2) 6_655 5 ?
O2 Fe1 O2 131.0(11) . 5_545 ?
O1 Fe1 O2 106(2) . 5_545 ?
O1 Fe1 O2 63.8(12) 6_655 5_545 ?
O1 Fe1 O2 122(3) 5 5_545 ?
O2 Fe1 O1 143.7(17) . 3 ?
O1 Fe1 O1 94.7(17) . 3 ?
O1 Fe1 O1 136(3) 6_655 3 ?
O1 Fe1 O1 95.2(14) 5 3 ?
O2 Fe1 O1 82.7(13) 5_545 3 ?
O2 Fe1 Fe1 46.5(18) . 2_665 ?
O1 Fe1 Fe1 112.1(11) . 2_665 ?
O1 Fe1 Fe1 48.4(10) 6_655 2_665 ?
O1 Fe1 Fe1 47.7(13) 5 2_665 ?
O2 Fe1 Fe1 111.8(7) 5_545 2_665 ?
O1 Fe1 Fe1 142.7(12) 3 2_665 ?
O2 Fe1 Fe1 41.9(11) . 6_654 ?
O1 Fe1 Fe1 40.8(14) . 6_654 ?
O1 Fe1 Fe1 81.3(17) 6_655 6_654 ?
O1 Fe1 Fe1 119.9(12) 5 6_654 ?
O2 Fe1 Fe1 99.1(19) 5_545 6_654 ?
O1 Fe1 Fe1 134.5(13) 3 6_654 ?
Fe1 Fe1 Fe1 78.8(4) 2_665 6_654 ?
O2 Fe1 Fe1 118.5(15) . 6_655 ?
O1 Fe1 Fe1 142.3(13) . 6_655 ?
O1 Fe1 Fe1 40.2(15) 6_655 6_655 ?
O1 Fe1 Fe1 83.8(16) 5 6_655 ?
O2 Fe1 Fe1 39.8(16) 5_545 6_655 ?
O1 Fe1 Fe1 95.8(13) 3 6_655 ?
Fe1 Fe1 Fe1 78.8(4) 2_665 6_655 ?
Fe1 Fe1 Fe1 114.6(7) 6_654 6_655 ?
O2 Fe1 Fe1 71.6(15) . 3_554 ?
O1 Fe1 Fe1 36.8(14) . 3_554 ?
O1 Fe1 Fe1 149.0(17) 6_655 3_554 ?
O1 Fe1 Fe1 101.7(16) 5 3_554 ?
O2 Fe1 Fe1 132.2(14) 5_545 3_554 ?
O1 Fe1 Fe1 74.9(13) 3 3_554 ?
Fe1 Fe1 Fe1 111.45(13) 2_665 3_554 ?
Fe1 Fe1 Fe1 70.57(12) 6_654 3_554 ?
Fe1 Fe1 Fe1 169.6(5) 6_655 3_554 ?
O2 Fe1 Fe1 145.0(9) . 3 ?
O1 Fe1 Fe1 129.6(13) . 3 ?
O1 Fe1 Fe1 106.7(16) 6_655 3 ?
O1 Fe1 Fe1 68.8(12) 5 3 ?
O2 Fe1 Fe1 79.0(17) 5_545 3 ?
O1 Fe1 Fe1 35.3(13) 3 3 ?
Fe1 Fe1 Fe1 111.45(13) 2_665 3 ?
Fe1 Fe1 Fe1 169.6(5) 6_654 3 ?
Fe1 Fe1 Fe1 70.57(12) 6_655 3 ?
Fe1 Fe1 Fe1 102.9(6) 3_554 3 ?
Fe1 O1 Fe1 99(2) . 6_654 ?
Fe1 O1 Fe1 131(2) . 5_544 ?
Fe1 O1 Fe1 83.9(16) 6_654 5_544 ?
Fe1 O1 Fe1 108.0(18) . 3_554 ?
Fe1 O1 Fe1 127(2) 6_654 3_554 ?
Fe1 O1 Fe1 108(2) 5_544 3_554 ?
Fe1 O2 Fe1 87(4) . 2_665 ?
Fe1 O2 Fe1 98.3(5) . 6_654 ?
Fe1 O2 Fe1 131.0(11) 2_665 6_654 ?
Fe1 O2 Fe1 131.0(11) . 5_554 ?
Fe1 O2 Fe1 98.3(5) 2_665 5_554 ?
Fe1 O2 Fe1 113(4) 6_654 5_554 ?
 
_refine_diff_density_max    1.425
_refine_diff_density_min   -1.786
_refine_diff_density_rms    0.446

_shelx_res_file
;

    test.res created by SHELXL-2014/7

TITL test in Aba2
CELL 0.41260 6.5244 4.7016 4.6030 90.000 90.000 90.000
ZERR 4.0000 0.0089 0.0034 0.0074 0.000 0.000 0.000
LATT -5
SYMM -X, -Y, Z
SYMM 0.5-X, Y, 0.5+Z
SYMM 0.5+X, -Y, 0.5+Z
SFAC O FE
DISP     Fe    0.19812    0.30548       748.44
DISP     O     0.00169    0.00181        10.21
UNIT 12 8
MERG 2
FMAP 2
GRID
PLAN 20
TEMP 23
TWIN
OMIT    6 0 -4
OMIT    4 2 4
OMIT    4 0 -2
OMIT    3 2 0
L.S. 10
ACTA 30
WGHT    0.000000   60.739098
BASF   0.46387
FVAR       0.34092
FE1   2    0.390566    0.290468    0.405539    11.00000    0.02585
O1    1    0.354629    0.149802    0.048720    11.00000    0.00175
O2    1    0.500000    0.500000    0.126635    10.50000    0.01809
HKLF 4

REM  test in Aba2
REM R1 =  0.0943 for      39 Fo > 4sig(Fo)  and  0.1058 for all      45 data
REM     12 parameters refined using      1 restraints

END

WGHT      0.0000     60.7393

REM Highest difference peak  1.425,  deepest hole -1.786,  1-sigma level  0.446
Q1    1   0.5166  0.1380  0.4072  11.00000  0.05    1.42
Q2    1   0.5000  0.0000  0.1363  10.50000  0.05    1.38
Q3    1   0.3436  0.2793 -0.1838  11.00000  0.05    1.36
Q4    1   0.3422  0.2747 -0.0297  11.00000  0.05    1.30
Q5    1   0.2570  0.2316  0.1454  11.00000  0.05    1.10
Q6    1   0.3070  0.3413  0.3971  11.00000  0.05    1.02
Q7    1   0.4955  0.3223  0.3697  11.00000  0.05    0.81
Q8    1   0.3565  0.1233  0.5506  11.00000  0.05    0.71
Q9    1   0.3247  0.0422  0.1880  11.00000  0.05    0.67
Q10   1   0.2321  0.0873 -0.1017  11.00000  0.05    0.66
Q11   1   0.6826  0.5483  0.1220  11.00000  0.05    0.63
Q12   1   0.4016  0.5445  0.3099  11.00000  0.05    0.56
Q13   1   0.4250  0.3422  0.6941  11.00000  0.05    0.53
Q14   1   0.3712  0.3640  0.5676  11.00000  0.05    0.52
Q15   1   0.4308  0.1909  0.0884  11.00000  0.05    0.51
Q16   1   0.4223  0.6778  0.2008  11.00000  0.05    0.45
Q17   1   0.4005  0.0839  0.0529  11.00000  0.05    0.40
;
_shelx_res_checksum   60920

_shelx_hkl_file
;
   0   2   0 1702.21   23.92
   1   2   0   30.76    3.53
  -1  -2   0   19.69    1.96
  -2  -2   0    3.04    1.23
  -3  -2   0   29.11    2.98
   0   3   0    0.05    0.16
   1   3   0   -0.08    0.48
   2   3   0   -0.07    0.29
  -2  -3   0   -0.09    0.42
  -3  -3   0   -0.55    1.06
  -4  -3   0   -0.34    1.03
  -5  -3   0    0.71    0.51
   0   4   0   79.28    8.21
   1   4   0  145.88   11.13
   2   4   0   34.26    4.75
   3   4   0  223.84   10.47
  -3  -4   0  258.90   10.96
  -4  -4   0   14.87    2.97
  -5  -4   0    0.52    0.49
   2   5   0    0.76    2.05
  -1   0  -1    0.59    0.31
   1   0   1    0.15    0.09
  -2   0  -1    0.00    0.08
   0  -1   1  114.63    7.12
   0   1  -1  106.63    5.55
   1  -1   1  116.13    7.84
  -1  -1   1  118.58    5.41
  -1   1  -1  121.28    7.74
  -2   1  -1 1484.48   21.90
   0   2  -1    0.02    0.18
   0  -2   1    0.21    0.30
  -1   2  -1   54.53    5.66
   1  -2   1   55.77    5.54
  -2  -2   1   29.89    2.52
  -2   2  -1   19.85    3.16
   0  -3   1   33.08    5.03
   0   3  -1   56.65    8.54
  -1  -3   1  573.74   19.16
   1   3  -1  537.84   16.34
  -1   3  -1  516.08   20.33
   2   3  -1  515.92   17.84
  -2  -3   1  508.38   16.26
  -3  -3   1  150.27    8.00
  -4  -3   1   44.08    4.63
   1   4  -1   10.98    3.05
  -1  -4   1    6.30    1.68
   1   4   1   12.73    2.72
  -2  -4   1    3.93    1.75
   2   4   1   -1.31    3.23
   2   4  -1    3.55    1.66
  -3  -4   1    0.30    0.76
  -4  -4   1   -0.12    0.63
  -5  -4   1    8.29    3.09
   1   5   1  147.70   10.77
  -2  -5   1   37.44   33.14
  -3  -5   1   42.46    5.75
  -4  -5   1    1.85    1.46
   1   0   2    0.66    0.65
   2   0   2   27.71    3.48
  -2   0  -2   33.14    2.59
   3   0   2   -0.44    0.47
  -3   0  -2    0.13    0.36
  -4   0  -2 1937.85   53.72
  -5   0  -2    0.52    0.45
   0   1  -2   78.31    6.87
   0  -1   2   50.79    3.72
   1  -1   2   96.63    6.76
  -1   1  -2  131.34    5.95
   2  -1   2    1.23    0.86
   2   1   2    0.39    0.23
  -2   1  -2    0.66    0.53
   3   1   2   -0.20    0.26
  -3   1  -2    1.42    0.88
  -3  -1  -2    0.63    0.33
  -4   1  -2    0.29    0.58
  -4  -1  -2    0.07    0.76
  -5   1  -2   10.73    3.00
  -5  -1  -2   16.54    4.04
  -6  -1  -2    4.12    1.08
   0  -2   2 1515.27   29.46
   0   2  -2 1495.17   22.56
   1   2  -2  252.21   12.26
  -1   2  -2  226.77   14.80
  -1  -2   2  253.32   12.28
  -2  -2   2  132.45    8.88
   2  -2   2  102.18    7.98
  -6  -2  -2    9.66    1.07
   0  -3   2   22.21    6.29
   1  -3   2    1.70    1.45
  -1  -3   2    0.34    0.58
  -2  -3   2   37.12    6.19
   2  -3   2   12.09    3.48
  -3  -3   2    2.96    1.31
  -1  -4   2  192.47   13.95
  -2  -4   2   20.86    6.12
  -3  -4   2  192.10   10.91
  -4  -4   2  158.28   14.46
   1   0   3    6.13    1.83
   2   0   3    2.63    1.95
   3   0   3    0.47    1.27
  -3   0  -3    0.54    0.58
   4   0   3   -0.71    0.63
  -4   0  -3    0.08    0.11
  -5   0  -3    0.19    0.30
  -6   0  -3    2.01    1.94
  -7   0  -3    0.19    0.74
   0  -1   3  138.50    9.79
  -1   1  -3    9.20    1.42
   1  -1   3   69.89    6.51
   2  -1   3 1236.77   37.09
   2   1   3 1257.22   22.90
   3   1   3    0.54    0.46
   3  -1   3    1.09    1.24
  -3   1  -3    2.43    1.65
   4  -1   3   38.78    6.01
   4   1   3   18.56    2.67
  -5  -1  -3    6.31    1.52
  -6  -1  -3  184.15    8.63
   0  -2   3    5.57    3.62
  -1  -2   3    0.70    0.54
   1  -2   3    1.22    1.76
   2  -2   3    4.00    2.12
   3  -2   3    2.28    1.62
   3   2   3    1.47    0.85
   2   0   4   52.76    6.27
   3   0   4    0.54    1.08
   4   0   4   50.03    6.65
  -5   0  -4   16.81    4.68
  -6   0  -4  151.93   11.51
   1  -1   4    4.16    1.68
   2  -1   4    1.55    1.57
   3   1   4   -1.60    1.87
   3  -1   4   -0.42    0.47
   4   2   4   26.42    3.39
   4   1   5    5.15    2.78
   0   0   0    0.00    0.00
;
_shelx_hkl_checksum   46198
