# Supplementary material for: Structural complexity of simple Fe2O3 at high pressures and temperatures
Source: Nat Commun. 2016 Feb 11;7:10661. doi: 10.1038/ncomms10661 (PMC4753252; doi:10.1038/ncomms10661)
Supplement: Supplementary Data 7 — Crystallographic information file of at 41 GPa [file ncomms10661-s8.cif]

 
data_iota-fe2o3_40.7GPa
_publ_requested_journal          'Nature Communications'

_publ_contact_author_name        'Elena Bykova'
_publ_contact_author_address     
;Bavarian Research Institute of Experimental Geochemistry and Geophysics, 
University of Bayreuth, Universitaetsstrasse 30
Bayreuth, D-95440
Germany
;
_publ_contact_author_email       knilav@gmail.com
_publ_contact_author_phone       49(0)921553729
_publ_contact_author_fax         49(0)921553770
loop_
_publ_author_name
_publ_author_address
'Bykova, Elena'
;Bavarian Research Institute of Experimental Geochemistry and Geophysics, 
University of Bayreuth, Universitaetsstrasse 30
Bayreuth, D-95440
Germany
;
'Dubrovinskaia, N.'
;Laboratory of Crystallography 
Material Physics and Technology at Extreme Conditions, University of Bayreuth
Universitaetsstrasse 30
Bayreuth, D-95440
Germany
;
'Dubrovinsky, L.'
;Bavarian Research Institute of Experimental Geochemistry and Geophysics, 
University of Bayreuth
Universitaetsstrasse 30
Bayreuth, D-95440
Germany
;
'Bykov, M.'
;Laboratory of Crystallography, University of Bayreuth 
Universitaetsstrasse 30
Bayreuth, D-95440
Germany
;
'McCammon C.'
;Bavarian Research Institute of Experimental Geochemistry and Geophysics, 
University of Bayreuth
Universitaetsstrasse 30
Bayreuth, D-95440
Germany
;
'Ovsyannikov S.V.'
;Bavarian Research Institute of Experimental Geochemistry and Geophysics, 
University of Bayreuth
Universitaetsstrasse 30
Bayreuth, D-95440
Germany
;
'Liermann, H.-P.'
;P02.2 Extreme Conditions Beamline, Deutsches Elektronen-Synchrotron
Notkestra\&se 85,
Hamburg, D-22607
Germany
;
'Kupenko I.'
;Nuclear Resonance Group, 
European Synchrotron Radiation Facility, 
BP 220, Grenoble F-38043, 
France
;
'Chumakov A.I.'
;Nuclear Resonance Group, 
European Synchrotron Radiation Facility, 
BP 220, Grenoble F-38043, 
France
;
'R\"uffer R.'
;Nuclear Resonance Group, 
European Synchrotron Radiation Facility, 
BP 220, Grenoble F-38043, 
France
;
'Hanfland M.'
;European Synchrotron Radiation Facility, 
BP 220, Grenoble F-38043, 
France
;
'Prakapenka, V.'
;Center for Advanced Radiation Sources, University of Chicago, 
Argonne National Laboratory, Building 434A, 9700 South Cass Ave
Argonne, IL 60437
USA
;
_audit_creation_method            'SHELXL-2014/7'
_shelx_SHELXL_version_number      '2014/7'
_chemical_name_systematic        'iron(III) oxide'
_chemical_name_common            'iota-Fe2O3'
_chemical_formula_moiety         'Fe2 O3'
_chemical_formula_sum            'Fe2 O3'
_chemical_melting_point          ?

_exptl_crystal_description       prism
_exptl_crystal_colour            black

_diffrn_ambient_temperature      296(2)
_diffrn_ambient_pressure         40700000
_chemical_formula_weight         159.70

loop_
 _atom_type_symbol
 _atom_type_description
 _atom_type_scat_dispersion_real
 _atom_type_scat_dispersion_imag
 _atom_type_scat_source
 'O'  'O'  -0.0001   0.0011
 'International Tables Vol C Tables 4.2.6.8 and 6.1.1.4'
 'Fe'  'Fe'   0.1387   0.2029
 'International Tables Vol C Tables 4.2.6.8 and 6.1.1.4'
 
_space_group_crystal_system       orthorhombic
_space_group_IT_number            60
_space_group_name_H-M_alt         'P b c n'
_space_group_name_Hall            '-P 2n 2ab'
 
_shelx_space_group_comment
;
The symmetry employed for this shelxl refinement is uniquely defined
by the following loop, which should always be used as a source of
symmetry information in preference to the above space-group names.
They are only intended as comments.
;
 
loop_
 _space_group_symop_operation_xyz
 'x, y, z'
 '-x+1/2, -y+1/2, z+1/2'
 'x+1/2, -y+1/2, -z'
 '-x, y, -z+1/2'
 '-x, -y, -z'
 'x-1/2, y-1/2, -z-1/2'
 '-x-1/2, y-1/2, z'
 'x, -y, z-1/2'
 
_cell_length_a                    7.062(10)
_cell_length_b                    4.8108(13)
_cell_length_c                    5.0019(8)
_cell_angle_alpha                 90
_cell_angle_beta                  90
_cell_angle_gamma                 90
_cell_volume                      169.9(2)
_cell_formula_units_Z             4
_cell_measurement_temperature     296(2)
_cell_measurement_reflns_used    109
_cell_measurement_theta_min      3.0800
_cell_measurement_theta_max      10.7430
 

_exptl_crystal_density_meas       ?
_exptl_crystal_density_method     ?
_exptl_crystal_density_diffrn     6.242          
_exptl_crystal_F_000              304
_exptl_transmission_factor_min    ?
_exptl_transmission_factor_max    ?
_exptl_crystal_size_max          0.005
_exptl_crystal_size_mid          0.005
_exptl_crystal_size_min          0.005
_exptl_absorpt_coefficient_mu     2.000
_shelx_estimated_absorpt_T_min    ?
_shelx_estimated_absorpt_T_max    ?
_exptl_absorpt_correction_type    none
_exptl_absorpt_correction_T_min   ?
_exptl_absorpt_correction_T_max   ?
_exptl_absorpt_process_details    ?


_diffrn_radiation_probe          x-ray
_diffrn_radiation_type           synchrotron
_diffrn_radiation_wavelength     0.33440
_diffrn_source                   synchrotron
_diffrn_source_type              'APS, GSECARS, Beamline 13 IDD'
_diffrn_radiation_monochromator  synchrotron
_diffrn_measurement_device_type  
;
MAR-CrysAlisPro-abstract goniometer: imported MAR images
;
_diffrn_measurement_method       '\w scans'
_diffrn_detector_area_resol_mean  ?
_diffrn_reflns_number             206
_diffrn_reflns_av_unetI/netI      0.0620
_diffrn_reflns_av_R_equivalents   0.1003
_diffrn_reflns_limit_h_min        -2
_diffrn_reflns_limit_h_max        4
_diffrn_reflns_limit_k_min        -5
_diffrn_reflns_limit_k_max        5
_diffrn_reflns_limit_l_min        -5
_diffrn_reflns_limit_l_max        5
_diffrn_reflns_theta_min          3.079
_diffrn_reflns_theta_max          10.818
_diffrn_reflns_theta_full         10.818
_diffrn_measured_fraction_theta_max   0.480
_diffrn_measured_fraction_theta_full  0.480
_diffrn_reflns_Laue_measured_fraction_max    0.480
_diffrn_reflns_Laue_measured_fraction_full   0.480
_diffrn_reflns_point_group_measured_fraction_max   0.480
_diffrn_reflns_point_group_measured_fraction_full  0.480
_reflns_number_total              61
_reflns_number_gt                 50
_reflns_threshold_expression      'I > 2\s(I)'
_reflns_Friedel_coverage          0.000
_reflns_Friedel_fraction_max      .
_reflns_Friedel_fraction_full     .
 
_reflns_special_details
;
 Reflections were merged by SHELXL according to the crystal
 class for the calculation of statistics and refinement.
 
 _reflns_Friedel_fraction is defined as the number of unique
 Friedel pairs measured divided by the number that would be
 possible theoretically, ignoring centric projections and
 systematic absences.
;
 
_computing_data_collection       
;
CrysAlisPro, Agilent Technologies,
Version 1.171.36.28 (release 01-02-2013 CrysAlis171 .NET)
(compiled Feb  1 2013,16:14:44)
;
_computing_cell_refinement       
;
CrysAlisPro, Agilent Technologies,
Version 1.171.36.28 (release 01-02-2013 CrysAlis171 .NET)
(compiled Feb  1 2013,16:14:44)
;
_computing_data_reduction        
;
CrysAlisPro, Agilent Technologies,
Version 1.171.36.28 (release 01-02-2013 CrysAlis171 .NET)
(compiled Feb  1 2013,16:14:44)
;

_computing_structure_solution    'SHELXS-97 (Sheldrick, 1990)'
_computing_structure_refinement 'SHELXL-2014/7 (Sheldrick, 2014)'
_computing_molecular_graphics     ?
_computing_publication_material   ?
_refine_special_details           ?
_refine_ls_structure_factor_coef  Fsqd
_refine_ls_matrix_type            full
_refine_ls_weighting_scheme       calc
_refine_ls_weighting_details
'w=1/[\s^2^(Fo^2^)+(0.1218P)^2^] where P=(Fo^2^+2Fc^2^)/3'
_atom_sites_solution_primary      direct
_atom_sites_solution_secondary    difmap

_refine_ls_extinction_method      none
_refine_ls_extinction_coef        .
_refine_ls_number_reflns          61
_refine_ls_number_parameters      16
_refine_ls_number_restraints      0
_refine_ls_R_factor_all           0.0847
_refine_ls_R_factor_gt            0.0755
_refine_ls_wR_factor_ref          0.1986
_refine_ls_wR_factor_gt           0.1942
_refine_ls_goodness_of_fit_ref    1.248
_refine_ls_restrained_S_all       1.248
_refine_ls_shift/su_max           0.000
_refine_ls_shift/su_mean          0.000
 
loop_
 _atom_site_label
 _atom_site_type_symbol
 _atom_site_fract_x
 _atom_site_fract_y
 _atom_site_fract_z
 _atom_site_U_iso_or_equiv
 _atom_site_adp_type
 _atom_site_occupancy
 _atom_site_site_symmetry_order  
 _atom_site_calc_flag
 _atom_site_refinement_flags_posn
 _atom_site_refinement_flags_adp
 _atom_site_refinement_flags_occupancy
 _atom_site_disorder_assembly
 _atom_site_disorder_group
Fe1 Fe 0.1166(10) 0.7529(4) 0.0328(7) 0.023(4) Uani 1 1 d . . . . .
O1 O 0.834(5) 0.608(3) 0.102(2) 0.019(4) Uiso 1 1 d . . . . .
O2 O 0.0000 0.052(3) 0.2500 0.016(5) Uiso 1 2 d S . P . .
 
loop_
 _atom_site_aniso_label
 _atom_site_aniso_U_11
 _atom_site_aniso_U_22
 _atom_site_aniso_U_33
 _atom_site_aniso_U_23
 _atom_site_aniso_U_13
 _atom_site_aniso_U_12
Fe1 0.047(12) 0.015(3) 0.008(3) -0.0002(7) -0.0010(19) 0.0019(16)
 
_geom_special_details
;
 All esds (except the esd in the dihedral angle between two l.s. planes)
 are estimated using the full covariance matrix.  The cell esds are taken
 into account individually in the estimation of esds in distances, angles
 and torsion angles; correlations between esds in cell parameters are only
 used when they are defined by crystal symmetry.  An approximate (isotropic)
 treatment of cell esds is used for estimating esds involving l.s. planes.
;
 
loop_
 _geom_bond_atom_site_label_1
 _geom_bond_atom_site_label_2
 _geom_bond_distance
 _geom_bond_site_symmetry_2
 _geom_bond_publ_flag
Fe1 O1 1.81(3) 3_465 ?
Fe1 O2 1.885(7) 5_565 ?
Fe1 O1 1.895(17) 5_665 ?
Fe1 O2 1.984(10) 1_565 ?
Fe1 O1 1.986(14) 4_655 ?
Fe1 O1 2.14(3) 1_455 ?
Fe1 Fe1 2.726(11) 4 ?
Fe1 Fe1 2.910(8) 5_575 ?
Fe1 Fe1 2.957(8) 5_565 ?
O1 Fe1 1.81(3) 3_565 ?
O1 Fe1 1.895(17) 5_665 ?
O1 Fe1 1.986(14) 4_655 ?
O1 Fe1 2.14(3) 1_655 ?
O2 Fe1 1.885(7) 8_566 ?
O2 Fe1 1.885(7) 5_565 ?
O2 Fe1 1.984(10) 1_545 ?
O2 Fe1 1.984(10) 4_545 ?
 
loop_
 _geom_angle_atom_site_label_1
 _geom_angle_atom_site_label_2
 _geom_angle_atom_site_label_3
 _geom_angle
 _geom_angle_site_symmetry_1
 _geom_angle_site_symmetry_3
 _geom_angle_publ_flag
O1 Fe1 O2 84.7(6) 3_465 5_565 ?
O1 Fe1 O1 92.9(8) 3_465 5_665 ?
O2 Fe1 O1 105.5(7) 5_565 5_665 ?
O1 Fe1 O2 106.8(5) 3_465 1_565 ?
O2 Fe1 O2 82.47(19) 5_565 1_565 ?
O1 Fe1 O2 159.5(7) 5_665 1_565 ?
O1 Fe1 O1 109.0(6) 3_465 4_655 ?
O2 Fe1 O1 160.2(8) 5_565 4_655 ?
O1 Fe1 O1 88.5(5) 5_665 4_655 ?
O2 Fe1 O1 79.9(6) 1_565 4_655 ?
O1 Fe1 O1 166.7(7) 3_465 1_455 ?
O2 Fe1 O1 82.9(5) 5_565 1_455 ?
O1 Fe1 O1 86.0(11) 5_665 1_455 ?
O2 Fe1 O1 76.2(5) 1_565 1_455 ?
O1 Fe1 O1 84.2(12) 4_655 1_455 ?
O1 Fe1 Fe1 144.2(5) 3_465 4 ?
O2 Fe1 Fe1 109.5(4) 5_565 4 ?
O1 Fe1 Fe1 113.3(6) 5_665 4 ?
O2 Fe1 Fe1 46.6(3) 1_565 4 ?
O1 Fe1 Fe1 51.2(9) 4_655 4 ?
O1 Fe1 Fe1 46.2(4) 1_455 4 ?
O1 Fe1 Fe1 97.8(6) 3_465 5_575 ?
O2 Fe1 Fe1 42.5(3) 5_565 5_575 ?
O1 Fe1 Fe1 144.3(7) 5_665 5_575 ?
O2 Fe1 Fe1 39.96(18) 1_565 5_575 ?
O1 Fe1 Fe1 119.3(7) 4_655 5_575 ?
O1 Fe1 Fe1 76.0(6) 1_455 5_575 ?
Fe1 Fe1 Fe1 75.4(3) 4 5_575 ?
O1 Fe1 Fe1 137.5(6) 3_465 5_565 ?
O2 Fe1 Fe1 94.7(4) 5_565 5_565 ?
O1 Fe1 Fe1 46.3(9) 5_665 5_565 ?
O2 Fe1 Fe1 115.3(4) 1_565 5_565 ?
O1 Fe1 Fe1 84.9(7) 4_655 5_565 ?
O1 Fe1 Fe1 39.7(5) 1_455 5_565 ?
Fe1 Fe1 Fe1 75.6(3) 4 5_565 ?
Fe1 Fe1 Fe1 110.2(4) 5_575 5_565 ?
Fe1 O1 Fe1 111.3(11) 3_565 5_665 ?
Fe1 O1 Fe1 111.2(11) 3_565 4_655 ?
Fe1 O1 Fe1 128.1(10) 5_665 4_655 ?
Fe1 O1 Fe1 127.6(8) 3_565 1_655 ?
Fe1 O1 Fe1 94.0(11) 5_665 1_655 ?
Fe1 O1 Fe1 82.6(10) 4_655 1_655 ?
Fe1 O2 Fe1 120.5(7) 8_566 5_565 ?
Fe1 O2 Fe1 126.2(4) 8_566 1_545 ?
Fe1 O2 Fe1 97.53(19) 5_565 1_545 ?
Fe1 O2 Fe1 97.53(19) 8_566 4_545 ?
Fe1 O2 Fe1 126.2(4) 5_565 4_545 ?
Fe1 O2 Fe1 86.8(6) 1_545 4_545 ?
 
_refine_diff_density_max    1.283
_refine_diff_density_min   -1.097
_refine_diff_density_rms    0.322

_shelx_res_file
;

    test.res created by SHELXL-2014/7

REM
TITL Fe2O3_P5 in Pbcn
CELL 0.33440 7.0618 4.8108 5.0019 90.000 90.000 90.000
ZERR 4.0000 0.0098 0.0013 0.0008 0.000 0.000 0.000
LATT 1
SYMM 0.5-X, 0.5-Y, 0.5+Z
SYMM 0.5+X, 0.5-Y, -Z
SYMM -X, Y, 0.5-Z
SFAC O FE
DISP        Fe    0.13872    0.20289       413.35
DISP        O    -0.00011    0.00113         7.70
UNIT 12 8
MERG 2
FMAP 2
GRID
PLAN 20
TEMP 23
OMIT        2 3 1
L.S. 10
ACTA
WGHT    0.121800
FVAR       2.77094
FE1   2    0.116595    0.752935    0.032792    11.00000    0.04660    0.01497 =
         0.00843   -0.00016   -0.00100    0.00187
O1    1    0.834092    0.607832    0.102166    11.00000    0.01869
O2    1    0.000000    0.052498    0.250000    10.50000    0.01599
HKLF 4

REM  Fe2O3_P5 in Pbcn
REM R1 =  0.0755 for      50 Fo > 4sig(Fo)  and  0.0847 for all      61 data
REM     16 parameters refined using      0 restraints

END

WGHT      0.1218      0.0000

REM Highest difference peak  1.283,  deepest hole -1.097,  1-sigma level  0.322
Q1    1   0.0000  0.2396  0.2500  10.50000  0.05    1.28
Q2    1  -0.1163  0.2640  0.3431  11.00000  0.05    0.91
Q3    1   0.8963  0.7764  0.2001  11.00000  0.05    0.76
Q4    1   0.1061  0.9473 -0.0564  11.00000  0.05    0.66
Q5    1   0.7401  0.5089  0.1432  11.00000  0.05    0.61
Q6    1   0.9301  0.5179  0.0277  11.00000  0.05    0.56
Q7    1   0.0289  0.5476  0.0958  11.00000  0.05    0.53
Q8    1   0.1804  0.7655 -0.1110  11.00000  0.05    0.28
Q9    1  -0.0384 -0.0465  0.3301  11.00000  0.05    0.05
;
_shelx_res_checksum   54185

_shelx_hkl_file
;
   0   0  -1 23.5584 20.5517   1
   0   0   1-3.59620 21.2957   1
   1   0   2 499.686 126.704   1
  -1   0  -2 322.471 154.246   1
  -1   0   2 58.0658 152.171   1
   1   0  -2 349.866 159.554   1
   0   0  -3 16.4384 69.9512   1
   0   0   3-274.315 187.921   1
   1   0   3-45.5335 60.6857   1
  -1   0  -3-199.708 135.359   1
  -1   0   3-45.9841 165.823   1
   1   0  -3 195.804 254.840   1
   2   0   3-61.5222 143.680   1
   2   0  -3-51.0849 149.670   1
   3   0   3-480.830 421.470   1
   0   0  -4 32277.8 1177.42   1
   0   0   4 25820.6 1626.78   1
   1   0   4 10874.1 719.559   1
  -1   0  -4 12883.2 895.636   1
   1   0  -4 11340.1 793.004   1
   2   0  -4 4133.58 665.175   1
   2   0   4 4692.72 442.746   1
  -2   0   4 3123.75 1078.18   1
   3   0   4 15381.4 1063.09   1
   0   0   5 330.930 356.323   1
   0   0  -5-99.3523 110.878   1
   1   0   5-275.924 230.226   1
  -1   0  -5-137.235 150.706   1
  -1   0   5 113.169 403.020   1
   1   0  -5-14.3379 111.187   1
  -2   0  -5-408.428 310.136   1
  -2   0   5 264.708 522.668   1
   2   0   5 160.716 176.811   1
   2   0  -5-362.290 324.388   1
   3   0   5-22.7457 105.889   1
   0  -1   1-14.6012 24.1409   1
   0  -1  -1-10.5721 30.5436   1
   0   1   1-8.10640 38.3290   1
   0   1  -1 4.05061 12.6947   1
   1   1   1 4669.50 385.964   1
   0   1   2-100.387 95.4024   1
   0   1  -2 83.4247 52.2109   1
   0  -1  -2 2.72455 41.4833   1
   0  -1   2-38.1660 50.8745   1
   1  -1   2 3895.98 328.464   1
  -1  -1  -2 2414.61 339.321   1
   1   1   2 5471.07 340.211   1
  -1   1   2 3925.48 595.582   1
  -1  -1   2 6382.43 734.556   1
   1  -1  -2 3228.29 401.026   1
   1   1  -2 4995.23 443.516   1
   2   1   2 2296.97 405.965   1
   0   1   3 54.5422 162.859   1
   0   1  -3 7.62508 46.9332   1
   0  -1   3-132.205 185.673   1
   0  -1  -3-8.80335 72.5729   1
  -1   1   3 32534.3 1578.56   1
  -1   1  -3 27939.5 1234.08   1
   1   1   3 27034.1 971.170   1
  -1  -1  -3 32247.8 1276.39   1
   1  -1  -3 33412.3 1632.89   1
  -1  -1   3 32176.3 1455.92   1
   1   1  -3 26830.0 1258.04   1
   1  -1   3 29538.9 839.613   1
   2   1   3 78612.2 2000.76   1
   2  -1  -3 74226.7 3044.01   1
   2   1  -3 73032.3 2868.76   1
   3   1   3 8903.68 929.323   1
   0  -1   4-218.224 166.653   1
   0   1  -4-93.1768 94.1032   1
   0  -1  -4-110.754 128.579   1
   0   1   4-182.289 223.939   1
   1  -1  -4 1781.80 344.961   1
   1  -1   4 2994.38 372.039   1
   1   1  -4 1439.23 270.389   1
   1   1   4 2429.05 365.532   1
  -1  -1   4 2388.62 635.843   1
  -1   1   4 2451.30 605.610   1
  -1  -1  -4 2605.31 449.320   1
  -1   1  -4 2355.90 421.571   1
   2   1  -4 706.874 338.548   1
   2   1   4 311.149 116.780   1
  -2  -1  -4-263.637 280.295   1
  -2  -1   4-490.394 561.483   1
   2  -1   4 687.480 190.107   1
  -2   1   4 1105.02 662.050   1
   2  -1  -4 1107.94 431.438   1
   3   1   4 1.20136 159.513   1
   4   1   4 217.766 346.930   1
   0  -1  -5-26.8976 80.1265   1
   0  -1   5-100.129 277.903   1
   0   1  -5 37.9463 92.4574   1
   0   1   5-185.152 260.957   1
   1  -1  -5 17268.8 1083.58   1
   1   1  -5 16602.5 991.880   1
  -1  -1   5 16727.6 1787.05   1
  -1  -1  -5 11763.2 1030.34   1
   1   1   5 11077.7 934.443   1
  -1   1  -5 15974.6 1234.90   1
  -1   1   5 16331.8 1804.38   1
   1  -1   5 16507.7 1042.29   1
   2   1  -5 12087.3 1211.91   1
   2   1   5 11010.3 869.188   1
   2  -1  -5 10708.2 1167.62   1
  -2  -1  -5 10177.5 1235.73   1
  -2  -1   5 11919.3 1798.93   1
  -2   1   5 13791.7 1876.91   1
   3   1   5 9536.80 762.705   1
   0  -2  -1 8291.16 359.004   1
   0   2   1 11507.9 625.789   1
   1   2   1 7706.42 404.155   1
   1  -2  -1 6681.39 684.441   1
   0   2   2 102122. 2407.70   1
   1  -2  -2 14990.7 990.561   1
   1   2   2 13980.4 596.892   1
   1  -2   2 12460.2 581.209   1
  -1  -2  -2 13032.7 788.617   1
  -1   2   2 13760.6 1247.64   1
   1   2  -2 12055.8 678.234   1
   2   2   2 2789.08 409.277   1
   0   2   3 874.105 292.425   1
   0   2  -3 1331.18 177.869   1
   0  -2   3 1045.60 254.231   1
   0  -2  -3 891.763 191.224   1
  -1   2  -3-92.3841 163.490   1
   1  -2   3 125.482 72.8992   1
   1  -2  -3-214.766 170.239   1
  -1  -2  -3 206.116 146.287   1
   1   2  -3 325.442 162.433   1
  -1  -2   3 97.4405 263.299   1
   1   2   3 287.728 135.581   1
  -1   2   3 134.436 211.972   1
   2   2   3 1625.98 243.876   1
   2  -2   3 704.716 244.102   1
   2  -2  -3 2152.37 614.194   1
   2   2  -3 1552.82 434.299   1
   3   2   3 35.9141 163.924   1
   0  -2   4 24924.6 1491.84   1
   0  -2  -4 24824.6 1105.22   1
   0   2  -4 26487.1 937.046   1
   1  -2  -4 15325.4 994.772   1
   1   2   4 14942.3 972.138   1
   1   2  -4 13454.7 740.719   1
   1  -2   4 14827.2 793.400   1
  -1  -2   4 14511.4 1156.94   1
  -1  -2  -4 15973.7 1045.15   1
  -1   2   4 15891.1 1322.86   1
   2  -2  -4-37.6026 271.759   1
   2   2  -4 431.286 298.201   1
   2   2   4 39.6272 99.3637   1
  -2  -2  -4 36.8053 257.620   1
  -2   2   4 345.783 700.923   1
   2  -2   4 57.0947 101.061   1
   3   2   4 20002.8 1216.34   1
   3  -2   4 13006.9 1084.51   1
   4   2   4 12698.5 1204.09   1
   0  -2   5 428.165 403.809   1
   0  -2  -5-137.834 131.479   1
   0   2  -5 93.3760 196.448   1
   0   2   5-85.3296 339.432   1
  -1  -2  -5 794.847 312.358   1
  -1   2  -5 158.940 290.786   1
   1   2   5 306.059 286.429   1
   1  -2   5 637.942 234.451   1
   1  -2  -5 1025.70 358.704   1
  -1  -2   5 321.846 294.698   1
  -1   2   5 120.864 329.243   1
   1   2  -5 546.676 177.351   1
   2  -2   5 282.605 169.580   1
   2  -2  -5 350.827 269.513   1
   2   2  -5 33.6742 137.388   1
  -2  -2  -5 500.099 450.846   1
  -2  -2   5 344.043 700.375   1
  -2   2   5 251.674 586.060   1
   2   2   5 42.6744 185.020   1
   0   3   1-56.0703 87.2371   1
   0  -3  -1 40.5484 47.7573   1
   1  -3  -1 3389.78 492.046   1
   1   3   1 2121.95 197.393   1
   2   3   1 48594.1 1568.25   1
   0   3  -2-24.4233 103.275   1
   0   3   2-159.850 204.742   1
   0  -3   2-64.7608 77.2367   1
   0  -3  -2 34.6333 47.7344   1
   1  -3  -2 576.304 202.647   1
   1   3  -2 668.709 120.115   1
   1   3   2 490.254 129.933   1
  -1  -3  -2 363.074 168.390   1
   1  -3   2 772.235 139.111   1
   2   3   2 1028.49 218.467   1
   3   3   2-30.2313 146.985   1
   0  -3   3 22.2338 187.122   1
   0  -3  -3-133.720 99.5181   1
   0   3  -3 57.4637 93.1161   1
   0   3   3-130.645 225.608   1
   1   3   3 3805.93 452.881   1
   1   3  -3 4645.82 340.371   1
   1  -3   3 4776.41 347.976   1
  -1  -3  -3 3296.62 438.629   1
   1  -3  -3 1853.77 324.224   1
  -1  -3   3 2965.07 647.384   1
  -1   3   3 2327.04 334.415   1
   2   3  -3 21203.6 1285.89   1
   2   3   3 25643.7 920.213   1
   2  -3   3 29753.8 1176.30   1
   2  -3  -3 34664.2 1786.38   1
   3   3   3 1970.36 373.535   1
   4   3   3 2623.24 696.058   1
   0  -3  -4 29.4214 73.7936   1
   0   3  -4-128.266 140.328   1
   0   3   4-72.8190 184.281   1
   0  -3   4-44.1473 201.107   1
   1   3  -4-44.9192 101.619   1
  -1  -3  -4 433.064 209.006   1
   1   3   4 19.2301 229.691   1
   1  -3  -4-35.4458 156.996   1
   1  -3   4 51.4966 98.3424   1
  -1  -3   4-697.465 499.786   1
  -1   3   4 684.915 591.068   1
   2  -3  -4 341.985 252.230   1
  -2  -3  -4 293.075 378.315   1
   2   3  -4 153.724 201.455   1
   2  -3   4 411.486 160.280   1
   2   3   4 195.176 109.836   1
  -2   3   4 687.171 745.637   1
   3   3   4 591.012 174.368   1
   3  -3   4 301.060 191.973   1
   1  -4   0 159.729 126.820   1
   0  -4  -1 2360.00 196.305   1
   0   4   1 1389.27 401.847   1
   1   4   1 53.8776 105.311   1
   1  -4  -1-146.218 134.319   1
   2   4   1 268.326 92.2565   1
   0  -4  -2 33427.5 884.578   1
   0   4   2 32454.1 1483.96   1
   1   4   2 6906.57 618.384   1
   1  -4  -2 7561.35 689.828   1
   1  -4   2 7817.68 327.476   1
  -1  -4  -2 5820.66 654.590   1
   2   4   2 407.372 127.685   1
   2   4  -2 328.970 183.603   1
   3   4   2 4478.11 490.648   1
   0  -4  -3-1.01416 98.5321   1
   0  -4   3 164.568 184.307   1
   0   4   3 273.864 421.409   1
   1   4   3 794.046 387.565   1
   1  -4  -3-142.250 144.525   1
   1   4  -3 385.649 110.750   1
  -1   4   3 96.0078 429.097   1
   1  -4   3 256.280 99.3407   1
  -1  -4  -3 420.153 256.566   1
   2  -4  -3 231.011 238.522   1
   2  -4   3 279.382 111.487   1
   2   4  -3 456.479 158.772   1
   2   4   3 606.284 174.382   1
   3   4   3 115.015 108.007   1
   1  -5   0 420.458 107.885   1
   2   5   0 0.09078 33.0207   1
   0  -5  -1-71.0412 72.6622   1
   1  -5  -1 7.41192 69.3486   1
   1   5   1 230.965 174.246   1
   2   5   1 26759.3 788.887   1
   0   5   2 315.810 363.811   1
   0  -5  -2-32.9164 95.1619   1
   1  -5   2 170.124 53.0226   1
   1  -5  -2 160.305 96.1332   1
   1   5   2 362.823 311.878   1
  -1  -5  -2 69.9857 227.416   1
   0   0   0    0.00    0.00   0
TITL Fe2O3_P5 in Pbcn
REM Pbcn (#60, found as Pbna in cab setting)
CELL 0.33440   7.061765   4.810808   5.001889  90.0000  90.0000  90.0000
ZERR    4.00   0.009776   0.001305   0.000829   0.0000   0.0000   0.0000
LATT  1
SYMM -x+1/2,-y+1/2, z+1/2
SYMM -x, y,-z+1/2
SYMM  x+1/2,-y+1/2,-z
SFAC O Fe
UNIT 12.00 8.00
TREF
HKLF 4
END
;
_shelx_hkl_checksum   54092
